# Supplementary material for: 4-Bromo-N-[4-(diethyl­amino)­benzyl­idene]aniline
Source: Acta Crystallogr Sect E Struct Rep Online. 2010 Aug 28;66(Pt 9):o2417. doi: 10.1107/S1600536810033726 (PMC3008128; doi:10.1107/S1600536810033726)
Supplement: Supplementary file 1 [file e-66-o2417-sup1.cif]

##############################################################################
###                                                                        ###
###        Electronic paper (Acta Crystallographica Section E)             ###
###                                                                        ###
##############################################################################
#                                                                            #
# This CIF contains the data in a paper accepted for publication in Acta     #
# Crystallographica Section E. It conforms to the requirements of Notes      #
# for Authors for Section E, and has been peer reviewed under the auspices   #
# of the IUCr Commission on Journals.                                        #
#                                                                            #
# Full details of the Crystallographic Information File format               #
# are given in the paper "The Crystallographic Information File (CIF):       #
# a New Standard Archive File for Crystallography" by S. R. Hall, F. H.      #
# Allen and I. D. Brown [Acta Cryst. (1991), A47, 655-685].                  #
#                                                                            #
# The current version of the core CIF dictionary is obtainable from          #
# ftp://ftp.iucr.org/pub/cif_core.dic. The current version number is 2.4.    #
#                                                                            #
# Software is freely available for graphical display of the structure(s) in  #
# this CIF.  For information consult the CIF home page http://www.iucr.org/  #
# cif/home.html                                                              #
#                                                                            #
# This file may be used for bona fide research purposes within the           #
# scientific community so long as proper attribution is given to the journal # 
# article from which it was obtained.                                        #
#                                                                            #
##############################################################################
                                             
data_global
_audit_creation_method     SHELXL-97
_journal_data_validation_number     ?
_journal_date_recd_electronic     2010-08-08
_journal_date_accepted     2010-08-20
_journal_name_full     'Acta Crystallographica, Section E'
_journal_year     2010
_journal_volume     66
_journal_issue      9
_journal_page_first     o2417
_journal_page_last     o2417
_journal_paper_category     QO
_journal_coeditor_code     LH5115
_publ_contact_author_name     'Xiao-Fang Li'
_publ_contact_author_address
;College of Automation & Electronic Engineering
Qingdao University of Science & Technology
Qingdao 261500
P. R. China
;
_publ_contact_author_email     lixiaofangqd@163.com
_publ_contact_author_fax     '86532 8889 6919'
_publ_contact_author_phone     '86532 8889 6919'
_publ_section_title
;
4-Bromo-<i>N</i>-[4-(diethylamino)benzylidene]aniline
;
loop_
    _publ_author_name
    _publ_author_footnote
    _publ_author_address
    'Li, Xiao-Fang' .
;
College of Automation & Electronic Engineering,
Qingdao University of Science & Technology
Qingdao 261500
People's Republic of China
;
data_I
_audit_creation_method     SHELXL-97
_chemical_name_systematic
;
4-Bromo-<i>N</i>-[4-(diethylamino)benzylidene]aniline
;
_chemical_name_common     ?
_chemical_formula_moiety     'C17 H19 Br N2'
_chemical_formula_sum     'C17 H19 Br N2'
_chemical_formula_iupac     'C17 H19 Br N2'
_chemical_formula_weight     331.25
_chemical_melting_point     ?
_symmetry_cell_setting     triclinic
_symmetry_space_group_name_H-M     'P -1'
_symmetry_space_group_name_Hall     '-P 1'
loop_
    _symmetry_equiv_pos_as_xyz
    'x, y, z'
    '-x, -y, -z'
_cell_length_a     10.1863(11)
_cell_length_b     12.3527(13)
_cell_length_c     14.3400(15)
_cell_angle_alpha     112.936(2)
_cell_angle_beta     92.9860(10)
_cell_angle_gamma     104.3050(10)
_cell_volume     1587.8(3)
_cell_formula_units_Z     4
_cell_measurement_reflns_used     2343
_cell_measurement_theta_min     2.589
_cell_measurement_theta_max     22.309
_cell_measurement_temperature     298(2)
_exptl_crystal_description     block
_exptl_crystal_colour     'light yellow'
_exptl_crystal_size_max     0.45
_exptl_crystal_size_mid     0.39
_exptl_crystal_size_min     0.38
_exptl_crystal_density_diffrn     1.386
_exptl_crystal_density_meas     ?
_exptl_crystal_density_method     'not measured'
_exptl_crystal_F_000     680
_exptl_absorpt_coefficient_mu     2.581
_exptl_absorpt_correction_type     multi-scan
_exptl_absorpt_process_details     '(SADABS; Sheldrick, 1996)'
_exptl_absorpt_correction_T_min     0.3896
_exptl_absorpt_correction_T_max     0.4404
_exptl_special_details
;
;
_diffrn_ambient_temperature     298(2)
_diffrn_radiation_type     MoK\a
_diffrn_radiation_wavelength     0.71073
_diffrn_radiation_source     'fine-focus sealed tube'
_diffrn_radiation_monochromator     graphite
_diffrn_measurement_device_type     'Bruker SMART CCD'
_diffrn_measurement_method     '\f and \w scans'
_diffrn_detector_area_resol_mean     9
_diffrn_reflns_number     8347
_diffrn_reflns_av_R_equivalents     0.0305
_diffrn_reflns_av_sigmaI/netI     0.0771
_diffrn_reflns_theta_min     1.56
_diffrn_reflns_theta_max     25.02
_diffrn_reflns_theta_full     25.02
_diffrn_measured_fraction_theta_max     0.986
_diffrn_measured_fraction_theta_full     0.986
_diffrn_reflns_limit_h_min     -11
_diffrn_reflns_limit_h_max     12
_diffrn_reflns_limit_k_min     -14
_diffrn_reflns_limit_k_max     14
_diffrn_reflns_limit_l_min     -17
_diffrn_reflns_limit_l_max     13
_diffrn_standards_number     ?
_diffrn_standards_interval_count     ?
_diffrn_standards_interval_time     ?
_diffrn_standards_decay_%     ?
_refine_special_details
;
Refinement of <i>F</i>^2^ against ALL reflections. The weighted <i>R</i>-factor
<i>wR</i> and goodness of fit <i>S</i> are based on <i>F</i>^2^, conventional
<i>R</i>-factors <i>R</i> are based on <i>F</i>, with <i>F</i> set to zero for
negative <i>F</i>^2^. The threshold expression of <i>F</i>^2^ >
\s(<i>F</i>^2^) is used only for calculating <i>R</i>-factors(gt) <i>etc</i>.
and is not relevant to the choice of reflections for refinement.
<i>R</i>-factors based on <i>F</i>^2^ are statistically about twice as large
as those based on <i>F</i>, and <i>R</i>- factors based on ALL data will be
even larger.
;
_reflns_number_total     5530
_reflns_number_gt     2795
_reflns_threshold_expression     I>2\s(I)
_refine_ls_structure_factor_coef     Fsqd
_refine_ls_matrix_type     full
_refine_ls_R_factor_all     0.1114
_refine_ls_R_factor_gt     0.0479
_refine_ls_wR_factor_gt     0.1034
_refine_ls_wR_factor_ref     0.1149
_refine_ls_goodness_of_fit_ref     1.016
_refine_ls_restrained_S_all     1.016
_refine_ls_number_reflns     5530
_refine_ls_number_parameters     365
_refine_ls_number_restraints     0
_refine_ls_hydrogen_treatment     constr
_refine_ls_weighting_scheme     calc
_refine_ls_weighting_details
                 'calc w=1/[\s^2^(Fo^2^)+(0.0460P)^2^] where P=(Fo^2^+2Fc^2^)/3'
_atom_sites_solution_hydrogens     geom
_atom_sites_solution_primary     direct
_atom_sites_solution_secondary     difmap
_refine_ls_shift/su_max     0.001
_refine_ls_shift/su_mean     0.000
_refine_diff_density_max     0.446
_refine_diff_density_min     -0.548
_refine_ls_extinction_method     none
_refine_ls_extinction_coef     ?
loop_
    _atom_type_symbol
    _atom_type_description
    _atom_type_scat_dispersion_real
    _atom_type_scat_dispersion_imag
    _atom_type_scat_source
    'C' 'C' 0.0033 0.0016
                         'International Tables Vol C Tables 4.2.6.8 and 6.1.1.4'
    'H' 'H' 0.0000 0.0000
                         'International Tables Vol C Tables 4.2.6.8 and 6.1.1.4'
    'N' 'N' 0.0061 0.0033
                         'International Tables Vol C Tables 4.2.6.8 and 6.1.1.4'
    'Br' 'Br' -0.2901 2.4595
                         'International Tables Vol C Tables 4.2.6.8 and 6.1.1.4'
_computing_data_collection     'SMART (Bruker, 1997)'
_computing_cell_refinement     'SAINT (Bruker, 1997)'
_computing_data_reduction     'SAINT (Bruker, 1997)'
_computing_structure_solution     'SHELXS97 (Sheldrick, 2008)'
_computing_structure_refinement     'SHELXL97 (Sheldrick, 2008)'
_computing_molecular_graphics     'SHELXTL (Sheldrick, 2008)'
_computing_publication_material     'SHELXTL (Sheldrick, 2008)'
loop_
    _atom_site_type_symbol
    _atom_site_label
    _atom_site_fract_x
    _atom_site_fract_y
    _atom_site_fract_z
    _atom_site_U_iso_or_equiv
    _atom_site_adp_type
    _atom_site_calc_flag
    _atom_site_refinement_flags
    _atom_site_occupancy
    _atom_site_disorder_assembly
    _atom_site_disorder_group
    Br Br1 0.63511(6) 0.55016(5) 0.91153(4) 0.0924(2) Uani d . 1 . .
    Br Br2 0.66046(6) 0.09334(5) 0.95086(4) 0.0763(2) Uani d . 1 . .
    N N1 0.3683(4) 0.6583(3) 0.5818(3) 0.0545(10) Uani d . 1 . .
    N N2 -0.0254(4) 0.6568(3) 0.2131(3) 0.0618(10) Uani d . 1 . .
    N N3 0.3916(4) 0.1413(3) 0.5863(3) 0.0548(10) Uani d . 1 . .
    N N4 0.0089(4) 0.2236(3) 0.2607(3) 0.0546(10) Uani d . 1 . .
    C C1 0.2611(5) 0.5804(4) 0.5184(3) 0.0527(12) Uani d . 1 . .
    H H1 0.2260 0.5062 0.5235 0.063 Uiso calc R 1 . .
    C C2 0.1917(5) 0.6014(4) 0.4395(3) 0.0473(11) Uani d . 1 . .
    C C3 0.0608(5) 0.5270(4) 0.3888(3) 0.0519(11) Uani d . 1 . .
    H H3 0.0204 0.4622 0.4055 0.062 Uiso calc R 1 . .
    C C4 -0.0118(4) 0.5440(4) 0.3156(3) 0.0521(11) Uani d . 1 . .
    H H4 -0.1001 0.4924 0.2849 0.062 Uiso calc R 1 . .
    C C5 0.0457(5) 0.6385(4) 0.2864(3) 0.0497(11) Uani d . 1 . .
    C C6 0.1787(5) 0.7138(4) 0.3369(3) 0.0568(12) Uani d . 1 . .
    H H6 0.2206 0.7771 0.3189 0.068 Uiso calc R 1 . .
    C C7 0.2474(5) 0.6970(4) 0.4109(3) 0.0570(12) Uani d . 1 . .
    H H7 0.3342 0.7505 0.4437 0.068 Uiso calc R 1 . .
    C C8 -0.1677(5) 0.5849(4) 0.1678(3) 0.0656(14) Uani d . 1 . .
    H H8A -0.2121 0.6319 0.1430 0.079 Uiso calc R 1 . .
    H H8B -0.2156 0.5705 0.2205 0.079 Uiso calc R 1 . .
    C C9 -0.1800(6) 0.4626(5) 0.0798(4) 0.0963(18) Uani d . 1 . .
    H H9A -0.1391 0.4763 0.0251 0.144 Uiso calc R 1 . .
    H H9B -0.2753 0.4171 0.0554 0.144 Uiso calc R 1 . .
    H H9C -0.1335 0.4167 0.1033 0.144 Uiso calc R 1 . .
    C C10 0.0409(5) 0.7398(4) 0.1669(3) 0.0661(13) Uani d . 1 . .
    H H10A 0.0001 0.7054 0.0951 0.079 Uiso calc R 1 . .
    H H10B 0.1376 0.7448 0.1702 0.079 Uiso calc R 1 . .
    C C11 0.0271(6) 0.8664(4) 0.2190(4) 0.0936(18) Uani d . 1 . .
    H H11A -0.0683 0.8619 0.2198 0.140 Uiso calc R 1 . .
    H H11B 0.0650 0.9143 0.1825 0.140 Uiso calc R 1 . .
    H H11C 0.0757 0.9045 0.2883 0.140 Uiso calc R 1 . .
    C C12 0.4256(4) 0.6269(4) 0.6563(3) 0.0465(11) Uani d . 1 . .
    C C13 0.4527(4) 0.5157(4) 0.6331(3) 0.0558(12) Uani d . 1 . .
    H H13 0.4283 0.4558 0.5659 0.067 Uiso calc R 1 . .
    C C14 0.5154(5) 0.4918(4) 0.7080(3) 0.0608(13) Uani d . 1 . .
    H H14 0.5339 0.4170 0.6915 0.073 Uiso calc R 1 . .
    C C15 0.5501(4) 0.5810(4) 0.8077(3) 0.0557(12) Uani d . 1 . .
    C C16 0.5253(4) 0.6932(4) 0.8328(3) 0.0565(12) Uani d . 1 . .
    H H16 0.5484 0.7521 0.9003 0.068 Uiso calc R 1 . .
    C C17 0.4664(4) 0.7169(4) 0.7578(3) 0.0533(12) Uani d . 1 . .
    H H17 0.4533 0.7936 0.7741 0.064 Uiso calc R 1 . .
    C C18 0.2677(5) 0.1487(4) 0.5796(3) 0.0580(12) Uani d . 1 . .
    H H18 0.2170 0.1400 0.6296 0.070 Uiso calc R 1 . .
    C C19 0.2032(5) 0.1699(4) 0.4987(3) 0.0500(11) Uani d . 1 . .
    C C20 0.0633(5) 0.1592(4) 0.4867(3) 0.0579(12) Uani d . 1 . .
    H H20 0.0122 0.1399 0.5329 0.070 Uiso calc R 1 . .
    C C21 -0.0015(5) 0.1758(4) 0.4104(3) 0.0572(12) Uani d . 1 . .
    H H21 -0.0952 0.1675 0.4055 0.069 Uiso calc R 1 . .
    C C22 0.0708(4) 0.2051(4) 0.3388(3) 0.0484(11) Uani d . 1 . .
    C C23 0.2142(4) 0.2194(4) 0.3527(3) 0.0501(11) Uani d . 1 . .
    H H23 0.2670 0.2413 0.3083 0.060 Uiso calc R 1 . .
    C C24 0.2755(4) 0.2016(4) 0.4297(3) 0.0508(11) Uani d . 1 . .
    H H24 0.3694 0.2111 0.4363 0.061 Uiso calc R 1 . .
    C C25 -0.1419(4) 0.1959(4) 0.2406(3) 0.0645(13) Uani d . 1 . .
    H H25A -0.1652 0.2360 0.1986 0.077 Uiso calc R 1 . .
    H H25B -0.1738 0.2303 0.3054 0.077 Uiso calc R 1 . .
    C C26 -0.2177(5) 0.0589(4) 0.1868(4) 0.0831(16) Uani d . 1 . .
    H H26A -0.1875 0.0241 0.1222 0.125 Uiso calc R 1 . .
    H H26B -0.3147 0.0477 0.1752 0.125 Uiso calc R 1 . .
    H H26C -0.1984 0.0189 0.2291 0.125 Uiso calc R 1 . .
    C C27 0.0858(5) 0.2632(4) 0.1898(3) 0.0614(13) Uani d . 1 . .
    H H27A 0.1768 0.3158 0.2263 0.074 Uiso calc R 1 . .
    H H27B 0.0396 0.3115 0.1683 0.074 Uiso calc R 1 . .
    C C28 0.1001(6) 0.1581(5) 0.0958(4) 0.0974(18) Uani d . 1 . .
    H H28A 0.1378 0.1053 0.1163 0.146 Uiso calc R 1 . .
    H H28B 0.1602 0.1899 0.0571 0.146 Uiso calc R 1 . .
    H H28C 0.0115 0.1123 0.0540 0.146 Uiso calc R 1 . .
    C C29 0.4486(4) 0.1290(4) 0.6724(3) 0.0477(11) Uani d . 1 . .
    C C30 0.5184(4) 0.0424(4) 0.6583(3) 0.0576(12) Uani d . 1 . .
    H H30 0.5236 -0.0093 0.5919 0.069 Uiso calc R 1 . .
    C C31 0.5808(4) 0.0306(4) 0.7406(3) 0.0550(12) Uani d . 1 . .
    H H31 0.6247 -0.0298 0.7299 0.066 Uiso calc R 1 . .
    C C32 0.5762(4) 0.1106(4) 0.8388(3) 0.0515(11) Uani d . 1 . .
    C C33 0.5105(5) 0.1977(4) 0.8546(3) 0.0561(12) Uani d . 1 . .
    H H33 0.5086 0.2511 0.9212 0.067 Uiso calc R 1 . .
    C C34 0.4466(5) 0.2079(4) 0.7729(3) 0.0565(12) Uani d . 1 . .
    H H34 0.4016 0.2678 0.7846 0.068 Uiso calc R 1 . .
loop_
    _atom_site_aniso_label
    _atom_site_aniso_U_11
    _atom_site_aniso_U_22
    _atom_site_aniso_U_33
    _atom_site_aniso_U_12
    _atom_site_aniso_U_13
    _atom_site_aniso_U_23
    Br1 0.1166(6) 0.0896(5) 0.0824(4) 0.0230(4) -0.0006(3) 0.0539(3)
    Br2 0.0902(4) 0.0839(4) 0.0634(3) 0.0281(3) 0.0118(3) 0.0378(3)
    N1 0.053(3) 0.051(2) 0.058(2) 0.008(2) 0.009(2) 0.024(2)
    N2 0.058(3) 0.057(3) 0.070(3) 0.004(2) -0.001(2) 0.035(2)
    N3 0.059(3) 0.056(2) 0.050(2) 0.017(2) 0.014(2) 0.0225(19)
    N4 0.048(3) 0.053(2) 0.065(2) 0.016(2) 0.014(2) 0.026(2)
    C1 0.056(3) 0.042(3) 0.057(3) 0.013(3) 0.018(2) 0.016(2)
    C2 0.050(3) 0.045(3) 0.048(3) 0.015(3) 0.012(2) 0.020(2)
    C3 0.059(3) 0.039(3) 0.054(3) 0.007(3) 0.014(2) 0.020(2)
    C4 0.050(3) 0.043(3) 0.055(3) 0.001(2) 0.003(2) 0.020(2)
    C5 0.055(3) 0.044(3) 0.051(3) 0.015(3) 0.011(2) 0.020(2)
    C6 0.052(3) 0.045(3) 0.073(3) 0.002(3) 0.013(3) 0.032(3)
    C7 0.046(3) 0.058(3) 0.065(3) 0.009(3) 0.008(2) 0.028(3)
    C8 0.062(4) 0.066(4) 0.076(3) 0.020(3) 0.006(3) 0.037(3)
    C9 0.111(5) 0.076(4) 0.090(4) 0.023(4) -0.017(3) 0.029(3)
    C10 0.070(4) 0.069(4) 0.067(3) 0.023(3) 0.011(3) 0.033(3)
    C11 0.108(5) 0.078(4) 0.115(4) 0.040(4) 0.038(4) 0.050(4)
    C12 0.042(3) 0.046(3) 0.053(3) 0.010(2) 0.014(2) 0.023(2)
    C13 0.069(3) 0.048(3) 0.049(3) 0.015(3) 0.015(2) 0.019(2)
    C14 0.078(4) 0.048(3) 0.065(3) 0.025(3) 0.027(3) 0.027(3)
    C15 0.058(3) 0.061(3) 0.063(3) 0.019(3) 0.021(2) 0.038(3)
    C16 0.056(3) 0.058(3) 0.051(3) 0.015(3) 0.013(2) 0.019(2)
    C17 0.052(3) 0.048(3) 0.061(3) 0.018(2) 0.018(2) 0.021(3)
    C18 0.062(3) 0.053(3) 0.049(3) 0.009(3) 0.016(3) 0.016(2)
    C19 0.055(3) 0.048(3) 0.043(3) 0.014(2) 0.014(2) 0.015(2)
    C20 0.052(3) 0.065(3) 0.061(3) 0.020(3) 0.029(2) 0.027(3)
    C21 0.047(3) 0.065(3) 0.065(3) 0.020(3) 0.024(3) 0.029(3)
    C22 0.045(3) 0.037(3) 0.055(3) 0.012(2) 0.009(2) 0.011(2)
    C23 0.043(3) 0.051(3) 0.052(3) 0.010(2) 0.015(2) 0.019(2)
    C24 0.043(3) 0.048(3) 0.055(3) 0.015(2) 0.010(2) 0.013(2)
    C25 0.046(3) 0.065(4) 0.087(3) 0.019(3) 0.010(3) 0.034(3)
    C26 0.054(3) 0.066(4) 0.120(4) 0.010(3) 0.004(3) 0.036(3)
    C27 0.067(3) 0.061(3) 0.060(3) 0.021(3) 0.009(3) 0.028(3)
    C28 0.098(5) 0.089(4) 0.079(4) 0.015(4) 0.029(3) 0.013(3)
    C29 0.045(3) 0.042(3) 0.054(3) 0.007(2) 0.017(2) 0.020(2)
    C30 0.068(3) 0.057(3) 0.048(3) 0.022(3) 0.023(2) 0.018(2)
    C31 0.060(3) 0.050(3) 0.062(3) 0.021(3) 0.024(2) 0.026(3)
    C32 0.058(3) 0.044(3) 0.050(3) 0.009(2) 0.010(2) 0.020(2)
    C33 0.069(3) 0.044(3) 0.049(3) 0.014(3) 0.023(2) 0.013(2)
    C34 0.068(3) 0.047(3) 0.057(3) 0.025(3) 0.023(2) 0.018(3)
_geom_special_details
;
All e.s.d.'s (except the e.s.d. in the dihedral angle between two l.s. planes)
are estimated using the full covariance matrix. The cell e.s.d.'s are taken
into account individually in the estimation of e.s.d.'s in distances, angles
and torsion angles; correlations between e.s.d.'s in cell parameters are only
used when they are defined by crystal symmetry. An approximate (isotropic)
treatment of cell e.s.d.'s is used for estimating e.s.d.'s involving l.s.
planes.
;
loop_
    _geom_bond_atom_site_label_1
    _geom_bond_atom_site_label_2
    _geom_bond_site_symmetry_2
    _geom_bond_distance
    _geom_bond_publ_flag
    Br1 C15 . 1.893(4) ?
    Br2 C32 . 1.891(4) ?
    N1 C1 . 1.281(5) ?
    N1 C12 . 1.414(5) ?
    N2 C5 . 1.367(5) ?
    N2 C8 . 1.459(5) ?
    N2 C10 . 1.476(5) ?
    N3 C18 . 1.290(5) ?
    N3 C29 . 1.414(5) ?
    N4 C22 . 1.378(5) ?
    N4 C27 . 1.472(5) ?
    N4 C25 . 1.476(5) ?
    C1 C2 . 1.443(5) ?
    C1 H1 . 0.9300 ?
    C2 C3 . 1.387(5) ?
    C2 C7 . 1.399(6) ?
    C3 C4 . 1.363(5) ?
    C3 H3 . 0.9300 ?
    C4 C5 . 1.397(5) ?
    C4 H4 . 0.9300 ?
    C5 C6 . 1.405(6) ?
    C6 C7 . 1.350(5) ?
    C6 H6 . 0.9300 ?
    C7 H7 . 0.9300 ?
    C8 C9 . 1.515(6) ?
    C8 H8A . 0.9700 ?
    C8 H8B . 0.9700 ?
    C9 H9A . 0.9600 ?
    C9 H9B . 0.9600 ?
    C9 H9C . 0.9600 ?
    C10 C11 . 1.494(6) ?
    C10 H10A . 0.9700 ?
    C10 H10B . 0.9700 ?
    C11 H11A . 0.9600 ?
    C11 H11B . 0.9600 ?
    C11 H11C . 0.9600 ?
    C12 C13 . 1.384(5) ?
    C12 C17 . 1.405(5) ?
    C13 C14 . 1.385(5) ?
    C13 H13 . 0.9300 ?
    C14 C15 . 1.382(6) ?
    C14 H14 . 0.9300 ?
    C15 C16 . 1.381(6) ?
    C16 C17 . 1.367(5) ?
    C16 H16 . 0.9300 ?
    C17 H17 . 0.9300 ?
    C18 C19 . 1.444(5) ?
    C18 H18 . 0.9300 ?
    C19 C24 . 1.382(5) ?
    C19 C20 . 1.394(5) ?
    C20 C21 . 1.356(5) ?
    C20 H20 . 0.9300 ?
    C21 C22 . 1.402(5) ?
    C21 H21 . 0.9300 ?
    C22 C23 . 1.422(5) ?
    C23 C24 . 1.358(5) ?
    C23 H23 . 0.9300 ?
    C24 H24 . 0.9300 ?
    C25 C26 . 1.526(6) ?
    C25 H25A . 0.9700 ?
    C25 H25B . 0.9700 ?
    C26 H26A . 0.9600 ?
    C26 H26B . 0.9600 ?
    C26 H26C . 0.9600 ?
    C27 C28 . 1.508(6) ?
    C27 H27A . 0.9700 ?
    C27 H27B . 0.9700 ?
    C28 H28A . 0.9600 ?
    C28 H28B . 0.9600 ?
    C28 H28C . 0.9600 ?
    C29 C30 . 1.384(5) ?
    C29 C34 . 1.394(5) ?
    C30 C31 . 1.384(5) ?
    C30 H30 . 0.9300 ?
    C31 C32 . 1.381(5) ?
    C31 H31 . 0.9300 ?
    C32 C33 . 1.357(5) ?
    C33 C34 . 1.374(5) ?
    C33 H33 . 0.9300 ?
    C34 H34 . 0.9300 ?
loop_
    _geom_angle_atom_site_label_1
    _geom_angle_atom_site_label_2
    _geom_angle_atom_site_label_3
    _geom_angle_site_symmetry_1
    _geom_angle_site_symmetry_3
    _geom_angle
    _geom_angle_publ_flag
    C1 N1 C12 . . 118.0(4) ?
    C5 N2 C8 . . 121.6(4) ?
    C5 N2 C10 . . 122.2(4) ?
    C8 N2 C10 . . 115.9(3) ?
    C18 N3 C29 . . 119.3(4) ?
    C22 N4 C27 . . 123.0(4) ?
    C22 N4 C25 . . 120.2(4) ?
    C27 N4 C25 . . 116.7(3) ?
    N1 C1 C2 . . 123.6(4) ?
    N1 C1 H1 . . 118.2 ?
    C2 C1 H1 . . 118.2 ?
    C3 C2 C7 . . 115.8(4) ?
    C3 C2 C1 . . 120.5(4) ?
    C7 C2 C1 . . 123.7(4) ?
    C4 C3 C2 . . 123.4(4) ?
    C4 C3 H3 . . 118.3 ?
    C2 C3 H3 . . 118.3 ?
    C3 C4 C5 . . 120.3(4) ?
    C3 C4 H4 . . 119.8 ?
    C5 C4 H4 . . 119.8 ?
    N2 C5 C4 . . 121.1(4) ?
    N2 C5 C6 . . 122.2(4) ?
    C4 C5 C6 . . 116.6(4) ?
    C7 C6 C5 . . 122.0(4) ?
    C7 C6 H6 . . 119.0 ?
    C5 C6 H6 . . 119.0 ?
    C6 C7 C2 . . 121.8(4) ?
    C6 C7 H7 . . 119.1 ?
    C2 C7 H7 . . 119.1 ?
    N2 C8 C9 . . 112.8(4) ?
    N2 C8 H8A . . 109.0 ?
    C9 C8 H8A . . 109.0 ?
    N2 C8 H8B . . 109.0 ?
    C9 C8 H8B . . 109.0 ?
    H8A C8 H8B . . 107.8 ?
    C8 C9 H9A . . 109.5 ?
    C8 C9 H9B . . 109.5 ?
    H9A C9 H9B . . 109.5 ?
    C8 C9 H9C . . 109.5 ?
    H9A C9 H9C . . 109.5 ?
    H9B C9 H9C . . 109.5 ?
    N2 C10 C11 . . 113.0(4) ?
    N2 C10 H10A . . 109.0 ?
    C11 C10 H10A . . 109.0 ?
    N2 C10 H10B . . 109.0 ?
    C11 C10 H10B . . 109.0 ?
    H10A C10 H10B . . 107.8 ?
    C10 C11 H11A . . 109.5 ?
    C10 C11 H11B . . 109.5 ?
    H11A C11 H11B . . 109.5 ?
    C10 C11 H11C . . 109.5 ?
    H11A C11 H11C . . 109.5 ?
    H11B C11 H11C . . 109.5 ?
    C13 C12 C17 . . 118.3(4) ?
    C13 C12 N1 . . 123.5(4) ?
    C17 C12 N1 . . 118.1(4) ?
    C12 C13 C14 . . 121.2(4) ?
    C12 C13 H13 . . 119.4 ?
    C14 C13 H13 . . 119.4 ?
    C15 C14 C13 . . 118.9(4) ?
    C15 C14 H14 . . 120.5 ?
    C13 C14 H14 . . 120.5 ?
    C16 C15 C14 . . 121.1(4) ?
    C16 C15 Br1 . . 119.3(3) ?
    C14 C15 Br1 . . 119.7(3) ?
    C17 C16 C15 . . 119.5(4) ?
    C17 C16 H16 . . 120.2 ?
    C15 C16 H16 . . 120.2 ?
    C16 C17 C12 . . 120.9(4) ?
    C16 C17 H17 . . 119.5 ?
    C12 C17 H17 . . 119.5 ?
    N3 C18 C19 . . 123.7(4) ?
    N3 C18 H18 . . 118.2 ?
    C19 C18 H18 . . 118.2 ?
    C24 C19 C20 . . 116.5(4) ?
    C24 C19 C18 . . 122.4(4) ?
    C20 C19 C18 . . 121.1(4) ?
    C21 C20 C19 . . 122.8(4) ?
    C21 C20 H20 . . 118.6 ?
    C19 C20 H20 . . 118.6 ?
    C20 C21 C22 . . 120.9(4) ?
    C20 C21 H21 . . 119.6 ?
    C22 C21 H21 . . 119.6 ?
    N4 C22 C21 . . 122.6(4) ?
    N4 C22 C23 . . 121.0(4) ?
    C21 C22 C23 . . 116.4(4) ?
    C24 C23 C22 . . 121.1(4) ?
    C24 C23 H23 . . 119.5 ?
    C22 C23 H23 . . 119.5 ?
    C23 C24 C19 . . 122.3(4) ?
    C23 C24 H24 . . 118.8 ?
    C19 C24 H24 . . 118.8 ?
    N4 C25 C26 . . 113.9(3) ?
    N4 C25 H25A . . 108.8 ?
    C26 C25 H25A . . 108.8 ?
    N4 C25 H25B . . 108.8 ?
    C26 C25 H25B . . 108.8 ?
    H25A C25 H25B . . 107.7 ?
    C25 C26 H26A . . 109.5 ?
    C25 C26 H26B . . 109.5 ?
    H26A C26 H26B . . 109.5 ?
    C25 C26 H26C . . 109.5 ?
    H26A C26 H26C . . 109.5 ?
    H26B C26 H26C . . 109.5 ?
    N4 C27 C28 . . 113.6(4) ?
    N4 C27 H27A . . 108.8 ?
    C28 C27 H27A . . 108.8 ?
    N4 C27 H27B . . 108.8 ?
    C28 C27 H27B . . 108.8 ?
    H27A C27 H27B . . 107.7 ?
    C27 C28 H28A . . 109.5 ?
    C27 C28 H28B . . 109.5 ?
    H28A C28 H28B . . 109.5 ?
    C27 C28 H28C . . 109.5 ?
    H28A C28 H28C . . 109.5 ?
    H28B C28 H28C . . 109.5 ?
    C30 C29 C34 . . 117.8(4) ?
    C30 C29 N3 . . 119.7(4) ?
    C34 C29 N3 . . 122.3(4) ?
    C29 C30 C31 . . 121.7(4) ?
    C29 C30 H30 . . 119.2 ?
    C31 C30 H30 . . 119.2 ?
    C32 C31 C30 . . 118.6(4) ?
    C32 C31 H31 . . 120.7 ?
    C30 C31 H31 . . 120.7 ?
    C33 C32 C31 . . 120.8(4) ?
    C33 C32 Br2 . . 120.8(3) ?
    C31 C32 Br2 . . 118.3(3) ?
    C32 C33 C34 . . 120.5(4) ?
    C32 C33 H33 . . 119.7 ?
    C34 C33 H33 . . 119.7 ?
    C33 C34 C29 . . 120.5(4) ?
    C33 C34 H34 . . 119.7 ?
    C29 C34 H34 . . 119.7 ?
loop_
    _geom_torsion_atom_site_label_1
    _geom_torsion_atom_site_label_2
    _geom_torsion_atom_site_label_3
    _geom_torsion_atom_site_label_4
    _geom_torsion_site_symmetry_1
    _geom_torsion_site_symmetry_2
    _geom_torsion_site_symmetry_3
    _geom_torsion_site_symmetry_4
    _geom_torsion
    _geom_torsion_publ_flag
    C12 N1 C1 C2 . . . . 179.3(4) ?
    N1 C1 C2 C3 . . . . -165.6(4) ?
    N1 C1 C2 C7 . . . . 12.7(7) ?
    C7 C2 C3 C4 . . . . -0.3(6) ?
    C1 C2 C3 C4 . . . . 178.2(4) ?
    C2 C3 C4 C5 . . . . 1.3(6) ?
    C8 N2 C5 C4 . . . . 4.7(6) ?
    C10 N2 C5 C4 . . . . -168.3(4) ?
    C8 N2 C5 C6 . . . . -174.5(4) ?
    C10 N2 C5 C6 . . . . 12.5(6) ?
    C3 C4 C5 N2 . . . . 179.9(4) ?
    C3 C4 C5 C6 . . . . -0.8(6) ?
    N2 C5 C6 C7 . . . . 178.5(4) ?
    C4 C5 C6 C7 . . . . -0.7(6) ?
    C5 C6 C7 C2 . . . . 1.8(7) ?
    C3 C2 C7 C6 . . . . -1.3(6) ?
    C1 C2 C7 C6 . . . . -179.7(4) ?
    C5 N2 C8 C9 . . . . -84.0(5) ?
    C10 N2 C8 C9 . . . . 89.5(5) ?
    C5 N2 C10 C11 . . . . -94.6(5) ?
    C8 N2 C10 C11 . . . . 92.0(5) ?
    C1 N1 C12 C13 . . . . 48.8(6) ?
    C1 N1 C12 C17 . . . . -136.0(4) ?
    C17 C12 C13 C14 . . . . 1.5(7) ?
    N1 C12 C13 C14 . . . . 176.7(4) ?
    C12 C13 C14 C15 . . . . 0.6(7) ?
    C13 C14 C15 C16 . . . . -1.1(7) ?
    C13 C14 C15 Br1 . . . . 179.7(3) ?
    C14 C15 C16 C17 . . . . -0.5(7) ?
    Br1 C15 C16 C17 . . . . 178.7(3) ?
    C15 C16 C17 C12 . . . . 2.7(7) ?
    C13 C12 C17 C16 . . . . -3.2(6) ?
    N1 C12 C17 C16 . . . . -178.6(4) ?
    C29 N3 C18 C19 . . . . 175.5(4) ?
    N3 C18 C19 C24 . . . . -9.6(7) ?
    N3 C18 C19 C20 . . . . 170.5(4) ?
    C24 C19 C20 C21 . . . . 1.5(6) ?
    C18 C19 C20 C21 . . . . -178.5(4) ?
    C19 C20 C21 C22 . . . . -0.1(7) ?
    C27 N4 C22 C21 . . . . 175.4(4) ?
    C25 N4 C22 C21 . . . . -8.7(6) ?
    C27 N4 C22 C23 . . . . -2.3(6) ?
    C25 N4 C22 C23 . . . . 173.6(4) ?
    C20 C21 C22 N4 . . . . -179.5(4) ?
    C20 C21 C22 C23 . . . . -1.6(6) ?
    N4 C22 C23 C24 . . . . 179.8(4) ?
    C21 C22 C23 C24 . . . . 1.9(6) ?
    C22 C23 C24 C19 . . . . -0.5(6) ?
    C20 C19 C24 C23 . . . . -1.2(6) ?
    C18 C19 C24 C23 . . . . 178.8(4) ?
    C22 N4 C25 C26 . . . . -75.2(5) ?
    C27 N4 C25 C26 . . . . 101.0(5) ?
    C22 N4 C27 C28 . . . . 89.2(5) ?
    C25 N4 C27 C28 . . . . -86.9(5) ?
    C18 N3 C29 C30 . . . . 133.9(4) ?
    C18 N3 C29 C34 . . . . -51.2(6) ?
    C34 C29 C30 C31 . . . . 2.1(6) ?
    N3 C29 C30 C31 . . . . 177.3(4) ?
    C29 C30 C31 C32 . . . . -2.1(7) ?
    C30 C31 C32 C33 . . . . 0.9(7) ?
    C30 C31 C32 Br2 . . . . 179.6(3) ?
    C31 C32 C33 C34 . . . . 0.2(7) ?
    Br2 C32 C33 C34 . . . . -178.4(3) ?
    C32 C33 C34 C29 . . . . -0.2(7) ?
    C30 C29 C34 C33 . . . . -0.9(7) ?
    N3 C29 C34 C33 . . . . -176.0(4) ?
loop_
    _geom_hbond_atom_site_label_D
    _geom_hbond_atom_site_label_H
    _geom_hbond_atom_site_label_A
    _geom_hbond_site_symmetry_D
    _geom_hbond_site_symmetry_H
    _geom_hbond_site_symmetry_A
    _geom_hbond_distance_DH
    _geom_hbond_distance_HA
    _geom_hbond_distance_DA
    _geom_hbond_angle_DHA
    _geom_hbond_publ_flag
    ? ? ? ? ? ? ? ? ? ? ?
