# Supplementary material for: 4-Bromo-N-[4-(diethyl­amino)­benzyl­idene]aniline
Source: Acta Crystallogr Sect E Struct Rep Online. 2010 Aug 28;66(Pt 9):o2417. doi: 10.1107/S1600536810033726 (PMC3008128; doi:10.1107/S1600536810033726)
Supplement: Supplementary file 2 [file e-66-o2417-Isup2.hkl]

# 
# h,k,l, Fc-squared, Fo-squared, sigma(Fo-squared) and status flag 
# 
data_I
_shelx_title ' 100116c in P-1' 
_shelx_refln_list_code          4 
_shelx_F_calc_maximum      279.54 
_exptl_crystal_F_000       680.00 
_reflns_d_resolution_high  0.8403 
 
loop_ 
 _symmetry_equiv_pos_as_xyz 
 'x, y, z' 
 '-x, -y, -z' 
 
_cell_length_a    10.1863 
_cell_length_b    12.3527 
_cell_length_c    14.3400 
_cell_angle_alpha 112.936 
_cell_angle_beta   92.986 
_cell_angle_gamma 104.305 
 
_shelx_F_squared_multiplier     1.000 
 
loop_ 
 _refln_index_h 
 _refln_index_k 
 _refln_index_l 
 _refln_F_squared_calc 
 _refln_F_squared_meas 
 _refln_F_squared_sigma 
 _refln_observed_status 
   1   0   0     2843.43     2490.60     23.38 o 
   2   0   0     4699.06     4607.61     39.10 o 
   3   0   0     2556.58     3105.90     30.95 o 
   4   0   0       32.12       36.89     14.50 o 
   5   0   0     1148.72     1248.19     24.96 o 
   6   0   0      781.98      856.08     21.30 o 
   7   0   0      527.76      543.59     22.34 o 
   8   0   0        0.71       11.54     22.94 o 
   9   0   0       39.87       60.03     28.28 o 
  10   0   0       63.52       92.21     32.32 o 
  11   0   0       42.47       71.57     38.09 o 
 -11   1   0        0.30      -21.07     28.14 o 
 -10   1   0       10.23        9.24     30.74 o 
  -9   1   0       29.10       34.80     17.36 o 
  -8   1   0       38.26       38.90     19.12 o 
  -7   1   0       99.82       81.50     15.01 o 
  -6   1   0       10.69        2.02     15.58 o 
  -5   1   0       21.75       49.06     15.30 o 
  -4   1   0       10.13        9.38     13.13 o 
  -3   1   0      855.32      885.42     18.61 o 
  -2   1   0        0.77       24.96      6.93 o 
  -1   1   0       82.47       98.99      4.33 o 
   0   1   0      768.70      734.43     48.99 o 
   1   1   0       17.45       47.91      5.92 o 
   2   1   0     1237.71     1256.55     21.07 o 
   3   1   0        4.93       10.25     11.26 o 
   4   1   0       14.27      -12.84     17.32 o 
   5   1   0     2007.91     2146.30     42.28 o 
   6   1   0        0.92       -6.06     23.81 o 
   7   1   0      114.05      127.56     24.96 o 
   8   1   0       49.06       77.63     25.54 o 
   9   1   0      178.15      192.35     36.51 o 
  10   1   0       43.24       62.05     39.83 o 
  11   1   0       68.15       75.04     37.66 o 
 -11   2   0        0.82       15.48     18.66 o 
 -10   2   0      151.52      143.67     18.82 o 
  -9   2   0       51.73       47.94     16.07 o 
  -8   2   0      229.23      231.25     18.22 o 
  -7   2   0     1086.90     1202.44     36.36 o 
  -6   2   0       51.10       87.73     16.88 o 
  -5   2   0     4295.45     4542.38     51.95 o 
  -4   2   0     6264.67     6242.80     57.00 o 
  -3   2   0      140.92      165.51     11.26 o 
  -2   2   0     2366.86     2349.90     14.90 o 
  -1   2   0    10042.66    10348.16    266.45 o 
   0   2   0       99.21       93.77      4.23 o 
   1   2   0     5296.72     4666.05     45.45 o 
   2   2   0     7193.55     6520.58     61.18 o 
   3   2   0     2261.69     2247.02     37.37 o 
   4   2   0      236.61      239.97     20.35 o 
   5   2   0     1436.30     1677.62     41.41 o 
   6   2   0      271.07      311.83     32.03 o 
   7   2   0       11.96       32.76     32.18 o 
   8   2   0       73.73      114.00     33.48 o 
   9   2   0       96.69      131.02     41.27 o 
  10   2   0       17.50       37.95     42.42 o 
 -10   3   0       63.46       47.11     18.00 o 
  -9   3   0       54.69       69.98     31.31 o 
  -8   3   0       89.50       76.77     25.54 o 
  -7   3   0       51.45       31.02     18.47 o 
  -6   3   0       10.24       26.55     19.77 o 
  -5   3   0      101.95      120.35     15.87 o 
  -4   3   0      233.75      237.95     15.01 o 
  -3   3   0      183.14      203.76      7.38 o 
  -2   3   0       41.57       43.05      4.37 o 
  -1   3   0     2158.65     2449.10     45.83 o 
   0   3   0    12469.60    12134.75    152.93 o 
   1   3   0      981.42      868.97     23.09 o 
   2   3   0      263.32      247.91     17.03 o 
   3   3   0      895.66      924.81     28.86 o 
   4   3   0      801.53      772.58     32.61 o 
   5   3   0       72.07      103.46     23.52 o 
   6   3   0       17.19       15.58     27.71 o 
   7   3   0       69.97      107.65     29.73 o 
   8   3   0      100.08      129.87     34.05 o 
   9   3   0       69.93      113.27     40.26 o 
  10   3   0       13.00       53.53     41.56 o 
 -10   4   0       32.62       32.76     33.48 o 
  -9   4   0       95.79       72.58     24.68 o 
  -8   4   0      561.91      567.09     31.60 o 
  -7   4   0       34.13       48.63     18.76 o 
  -6   4   0     1145.82     1065.21     29.15 o 
  -5   4   0      234.51      186.76      9.62 o 
  -4   4   0       45.97       47.70      7.05 o 
  -3   4   0     5819.65     6014.58    215.75 o 
  -2   4   0    11460.59    12078.34    115.31 o 
  -1   4   0     9602.57    10228.65     47.15 o 
   0   4   0      192.02      167.56      8.49 o 
   1   4   0     9305.02     8912.22    290.76 o 
   2   4   0     2152.93     2027.69     41.13 o 
   3   4   0       59.29       44.59     19.19 o 
   4   4   0      637.54      625.54     31.02 o 
   5   4   0      337.24      388.74     31.02 o 
   6   4   0      302.24      285.42     39.68 o 
   7   4   0        0.82      -25.83     39.39 o 
   8   4   0       18.79       14.29     35.35 o 
   9   4   0        0.63        9.67     40.12 o 
  10   4   0        3.59       19.91     43.15 o 
  -9   5   0       15.65        9.87     16.98 o 
  -8   5   0        2.30        1.82     11.89 o 
  -7   5   0       82.65       59.90     12.25 o 
  -6   5   0       16.50        8.13      9.04 o 
  -5   5   0      141.31      149.63      9.78 o 
  -4   5   0     1070.62     1057.10     23.68 o 
  -3   5   0      303.56      304.04     18.06 o 
  -2   5   0     1562.29     1602.88     52.58 o 
  -1   5   0      880.55      855.75     12.76 o 
   0   5   0      382.18      365.08     11.23 o 
   1   5   0      982.74     1091.80     22.95 o 
   2   5   0      942.60     1006.63     36.65 o 
   3   5   0     1495.40     1580.65     47.91 o 
   4   5   0       39.52       42.86     28.14 o 
   5   5   0      575.40      508.08     41.27 o 
   6   5   0      328.42      379.79     44.59 o 
   7   5   0      165.35      166.95     41.13 o 
   8   5   0        0.27        0.29     47.76 o 
   9   5   0       25.46      -11.69     44.88 o 
 -11   6   0       23.30       -5.34     25.97 o 
 -10   6   0       48.44       65.51     23.38 o 
  -9   6   0      196.75      198.28     18.88 o 
  -8   6   0       22.60       12.89     18.20 o 
  -7   6   0      432.99      454.54     25.90 o 
  -6   6   0      758.49      736.21     15.14 o 
  -5   6   0      276.02      240.01     10.76 o 
  -4   6   0     1248.82     1366.84     70.69 o 
  -3   6   0     2523.89     2714.89    111.09 o 
  -2   6   0     3725.32     3898.48     40.35 o 
  -1   6   0      133.47      107.44      9.51 o 
   0   6   0      312.50      258.48     18.21 o 
   1   6   0      616.06      559.01     23.91 o 
   2   6   0        2.45      -41.56     34.20 o 
   3   6   0        7.86        0.29     29.00 o 
   4   6   0       68.82      106.93     32.47 o 
   5   6   0       59.80       44.01     38.24 o 
   6   6   0       22.21        3.90     36.65 o 
   7   6   0        1.74       21.50     43.00 o 
   8   6   0        9.49       80.09     46.75 o 
 -11   7   0       12.52        6.06     24.96 o 
 -10   7   0        6.32       -5.77     34.63 o 
  -9   7   0       19.68        9.24     28.28 o 
  -8   7   0        9.41       10.47     17.95 o 
  -7   7   0      174.32      148.26     18.95 o 
  -6   7   0       61.86       51.90     17.48 o 
  -5   7   0      135.99      123.86     16.87 o 
  -4   7   0      385.97      358.44     17.61 o 
  -3   7   0        2.18       -0.21     14.38 o 
  -2   7   0     1580.29     1508.07     35.24 o 
  -1   7   0      782.60      781.99     24.06 o 
   0   7   0        0.04        7.28     17.10 o 
   1   7   0      826.70      838.65     58.44 o 
   2   7   0      374.94      427.99     43.43 o 
   3   7   0      132.01      187.88     46.46 o 
   4   7   0      277.10      297.83     48.92 o 
   5   7   0      147.11      225.68     45.60 o 
   6   7   0      131.78      134.34     53.68 o 
   7   7   0        0.14       13.42     47.33 o 
   8   7   0        1.44      -13.28     50.36 o 
 -11   8   0       84.67       76.77     30.59 o 
 -10   8   0        4.25       -0.43     31.60 o 
  -9   8   0        0.42        2.02     35.64 o 
  -8   8   0      366.52      489.32     42.28 o 
  -7   8   0      160.64      152.55     21.06 o 
  -6   8   0      129.48      122.93     19.86 o 
  -5   8   0      291.78      343.99     21.05 o 
  -4   8   0      336.02      377.63     22.95 o 
  -3   8   0       20.86       17.41     18.44 o 
  -2   8   0       35.83       22.67     17.32 o 
  -1   8   0      264.59      298.04     21.12 o 
   0   8   0      275.65      242.11     21.36 o 
   1   8   0        9.83      -27.56     29.44 o 
   2   8   0      271.38      233.33     38.38 o 
   3   8   0       78.58      107.07     46.75 o 
   4   8   0       47.70       60.03     43.87 o 
   5   8   0       38.73       96.82     45.89 o 
   6   8   0        9.02       15.30     54.54 o 
   7   8   0        9.86        9.67     54.54 o 
 -10   9   0        7.39       13.85     34.49 o 
  -9   9   0       82.07      100.43     43.00 o 
  -8   9   0        2.48       -6.06     30.88 o 
  -7   9   0       59.57       57.60     20.35 o 
  -6   9   0      147.80      129.13     23.58 o 
  -5   9   0      170.17      144.71     23.54 o 
  -4   9   0       23.26       23.49     22.21 o 
  -3   9   0      478.44      450.64     26.93 o 
  -2   9   0      262.63      260.06     23.30 o 
  -1   9   0        7.09       -0.42     23.09 o 
   0   9   0      240.40      221.16     26.75 o 
   1   9   0      395.39      397.54     40.98 o 
   2   9   0       75.46      126.98     47.47 o 
   3   9   0      628.77      630.01     54.11 o 
   4   9   0      124.88      220.63     55.84 o 
   5   9   0      115.11      222.65     53.68 o 
   6   9   0        2.79       76.05     56.85 o 
 -10  10   0        7.24        9.52     46.75 o 
  -9  10   0       62.81      112.70     46.46 o 
  -8  10   0       92.68      147.47     40.12 o 
  -7  10   0      186.35      161.18     36.36 o 
  -6  10   0       38.73       84.78     26.28 o 
  -5  10   0       98.21      184.09     68.61 o 
  -4  10   0        4.97       -6.91     22.06 o 
  -3  10   0       20.26        5.14     23.81 o 
  -2  10   0       83.88       61.79     24.69 o 
  -1  10   0        1.30      -26.63     22.39 o 
   0  10   0        4.19        6.16     25.79 o 
   1  10   0      186.52      201.01     42.14 o 
   2  10   0        8.94       36.80     41.70 o 
   3  10   0      213.54      241.12     53.53 o 
   4  10   0       29.87       40.69     53.53 o 
   5  10   0       61.49       85.86     61.33 o 
  -9  11   0       14.46       20.20     36.65 o 
  -8  11   0        0.44       27.99     47.33 o 
  -7  11   0      100.31      101.15     47.19 o 
  -6  11   0       62.86       77.06     37.23 o 
  -5  11   0        0.13        4.47     24.03 o 
  -4  11   0       89.59      118.33     32.54 o 
  -3  11   0      116.98       77.95     32.83 o 
  -2  11   0        2.01      -13.03     26.27 o 
  -1  11   0       43.77       27.73     27.51 o 
   0  11   0       67.65       72.38     28.91 o 
   1  11   0       41.24        1.73     46.03 o 
   2  11   0        0.45       -3.61     45.60 o 
   3  11   0      179.85      186.00     51.95 o 
  -8  12   0        0.17        1.59     44.59 o 
  -7  12   0       26.25       38.67     43.87 o 
  -6  12   0       33.66       69.84     41.70 o 
  -5  12   0        5.15       18.76     37.95 o 
  -4  12   0        5.28       -7.19     44.59 o 
  -3  12   0        0.69        3.08     27.85 o 
  -2  12   0        3.79      -26.23     41.85 o 
  -1  12   0        1.16      -11.19     30.16 o 
   0  12   0       45.07       32.03     50.79 o 
   1  12   0       19.33      -19.34     54.69 o 
   2  12   0       65.64       62.91     54.83 o 
  -6  13   0        0.15       14.57     42.28 o 
  -5  13   0       40.58       59.88     40.12 o 
  -4  13   0       30.14       19.91     38.09 o 
  -3  13   0        0.57       10.00     34.13 o 
  -2  13   0       19.86        5.54     30.86 o 
  -1  13   0        7.93       32.51     32.51 o 
   0 -13   1        2.88      -58.59     55.27 o 
   1 -13   1       34.23       31.90     31.83 o 
   2 -13   1       30.39        2.62     30.93 o 
   3 -13   1        2.71       -3.55     41.13 o 
   4 -13   1       13.45       20.97     31.46 o 
   5 -13   1       85.06       85.37     33.41 o 
   6 -13   1        6.78       -1.73     46.90 o 
   7 -13   1        0.58       21.50     41.56 o 
  -2 -12   1        5.46      -15.73     54.83 o 
  -1 -12   1        0.64      -15.44     50.36 o 
   0 -12   1        0.19      -43.15     50.79 o 
   1 -12   1        4.72      -13.50     31.05 o 
   2 -12   1        0.14        1.50     27.04 o 
   3 -12   1        0.71       -3.92     45.17 o 
   4 -12   1        2.25        0.48     25.14 o 
   5 -12   1       70.71       81.49     30.13 o 
   6 -12   1       76.11       84.21     29.56 o 
   7 -12   1       54.71       56.42     39.97 o 
   8 -12   1       20.90      -14.29     38.24 o 
  -4 -11   1        8.41       15.01     52.96 o 
  -3 -11   1       82.14       92.21     54.54 o 
  -2 -11   1      133.20      116.45     49.78 o 
  -1 -11   1        3.43        7.65     48.34 o 
   0 -11   1      142.87      147.18     45.74 o 
   1 -11   1      174.42      156.11     33.19 o 
   2 -11   1        6.87      -14.04     24.90 o 
   3 -11   1       79.79       78.66     28.04 o 
   4 -11   1      342.98      356.43     39.97 o 
   5 -11   1       72.29      104.41     29.10 o 
   6 -11   1       10.93       20.36     30.66 o 
   7 -11   1       13.99       15.87     37.95 o 
   8 -11   1       17.56       52.52     40.98 o 
   9 -11   1        1.77        7.36     43.43 o 
  -5 -10   1        6.42       62.05     53.53 o 
  -4 -10   1        2.76       17.60     48.20 o 
  -3 -10   1       56.18       63.35     50.79 o 
  -2 -10   1        8.84      -30.16     39.54 o 
  -1 -10   1        3.10      -27.13     36.51 o 
   0 -10   1        1.38      -14.60     25.91 o 
   1 -10   1       18.61      -16.99     26.17 o 
   2 -10   1       11.50        2.27     32.40 o 
   3 -10   1      191.88      217.53     24.44 o 
   4 -10   1       29.73       12.49     24.51 o 
   5 -10   1      257.90      292.83     29.48 o 
   6 -10   1      190.27      226.43     25.39 o 
   7 -10   1       36.37       57.11     25.00 o 
   8 -10   1        1.37       34.92     34.78 o 
   9 -10   1       42.58       73.16     37.95 o 
  10 -10   1        3.01       41.27     32.47 o 
  -6  -9   1       21.26       65.80     48.34 o 
  -5  -9   1       56.91       79.51     53.25 o 
  -4  -9   1      374.21      496.10     58.15 o 
  -3  -9   1        8.72       21.07     42.71 o 
  -2  -9   1      166.09      102.74     36.94 o 
  -1  -9   1      288.73      339.97     45.31 o 
   0  -9   1      304.65      307.31     27.34 o 
   1  -9   1      453.84      415.53     24.97 o 
   2  -9   1      456.12      431.17     33.41 o 
   3  -9   1      349.43      391.83     50.22 o 
   4  -9   1       61.92       42.84     20.95 o 
   5  -9   1       21.93       34.07     20.99 o 
   6  -9   1      211.49      214.67     22.56 o 
   7  -9   1       15.70       29.06     22.29 o 
   8  -9   1       57.65       35.52     22.86 o 
   9  -9   1       27.62       35.64     29.73 o 
  10  -9   1        0.07      -17.46     37.81 o 
  11  -9   1        3.71       -1.15     31.75 o 
  -7  -8   1        0.13       45.17     53.25 o 
  -6  -8   1       20.76       22.08     49.06 o 
  -5  -8   1       13.11       23.67     44.01 o 
  -4  -8   1      242.47      336.65     44.30 o 
  -3  -8   1       56.31       22.22     35.93 o 
  -2  -8   1      503.45      492.35     40.26 o 
  -1  -8   1        2.18      -41.13     27.42 o 
   0  -8   1      326.62      327.43     24.77 o 
   1  -8   1     1454.50     1380.51     92.50 o 
   2  -8   1      134.01      148.80     20.95 o 
   3  -8   1       38.07       29.16     16.41 o 
   4  -8   1      525.90      536.80     42.06 o 
   5  -8   1     1003.73     1035.12     56.93 o 
   6  -8   1      230.30      194.26     28.64 o 
   7  -8   1      142.36      137.60     20.09 o 
   8  -8   1      280.94      298.54     22.63 o 
   9  -8   1       21.79       32.90     28.86 o 
  10  -8   1        4.92       -4.47     34.20 o 
  11  -8   1       25.47        8.08     35.79 o 
  -8  -7   1       11.40       11.40     61.76 o 
  -7  -7   1       31.25       60.61     51.37 o 
  -6  -7   1        2.90      -15.58     52.81 o 
  -5  -7   1       95.94      135.64     41.13 o 
  -4  -7   1     1308.23     1387.00     54.54 o 
  -3  -7   1       26.90       52.38     31.75 o 
  -2  -7   1      881.46      849.92     46.18 o 
  -1  -7   1      553.48      516.30     37.66 o 
   0  -7   1      275.49      257.34     18.08 o 
   1  -7   1      121.67      115.85     16.68 o 
   2  -7   1     1746.52     1645.22     39.83 o 
   3  -7   1      384.50      394.84     18.08 o 
   4  -7   1       19.13       15.44     17.96 o 
   5  -7   1      132.41      128.16     23.59 o 
   6  -7   1      156.99      128.61     18.41 o 
   7  -7   1        0.60        4.50     17.67 o 
   8  -7   1      146.34      128.06     19.29 o 
   9  -7   1       53.06       38.89     21.04 o 
  10  -7   1       13.75        3.17     25.83 o 
  11  -7   1        0.46      -21.07     31.75 o 
  -9  -6   1        1.15       34.34     49.49 o 
  -8  -6   1        7.57      -11.40     54.69 o 
  -7  -6   1       45.23       38.82     49.64 o 
  -6  -6   1       60.12       46.90     40.55 o 
  -5  -6   1       81.92       80.23     41.85 o 
  -4  -6   1      375.51      413.42     37.66 o 
  -3  -6   1      991.91     1022.79     45.89 o 
  -2  -6   1       28.39      -10.68     24.39 o 
  -1  -6   1     1933.77     1986.56     48.77 o 
   0  -6   1     2781.99     2470.21    146.61 o 
   1  -6   1     3941.87     3956.78    141.20 o 
   2  -6   1      447.40      504.50     19.28 o 
   3  -6   1      356.29      305.73     17.02 o 
   4  -6   1     1255.53     1112.41     22.62 o 
   5  -6   1       56.12       52.37      8.69 o 
   6  -6   1      460.23      454.02     12.79 o 
   7  -6   1     1469.43     1402.26     29.51 o 
   8  -6   1        2.82       14.21     18.49 o 
   9  -6   1       23.77       45.82     20.50 o 
  10  -6   1      276.95      256.92     23.24 o 
  -9  -5   1        5.96       67.82     43.87 o 
  -8  -5   1        1.90       31.31     44.30 o 
  -7  -5   1        8.90       19.91     36.51 o 
  -6  -5   1      161.55      182.83     35.50 o 
  -5  -5   1      354.16      380.95     33.77 o 
  -4  -5   1       35.22       80.09     31.89 o 
  -3  -5   1      772.28      860.02     35.64 o 
  -2  -5   1     1429.07     1493.78     41.13 o 
  -1  -5   1      904.74     1616.58     38.82 o 
   0  -5   1      242.99      196.61     13.87 o 
   1  -5   1     2124.28     2228.43     38.10 o 
   2  -5   1       84.57      108.92     12.85 o 
   3  -5   1       24.56       14.18      5.52 o 
   4  -5   1      166.02      161.49      7.72 o 
   5  -5   1       34.21       27.52      8.30 o 
   6  -5   1      180.93      194.85     15.33 o 
   7  -5   1        0.52       -9.48     17.39 o 
   8  -5   1       82.11       75.43     18.56 o 
   9  -5   1        3.64      -13.69     18.47 o 
  10  -5   1       39.18       42.49     19.74 o 
 -10  -4   1       16.41       -5.48     43.29 o 
  -9  -4   1       15.38       -0.72     44.16 o 
  -8  -4   1        6.24       90.76     35.06 o 
  -7  -4   1        1.69      -21.21     36.51 o 
  -6  -4   1        0.02        2.02     26.55 o 
  -5  -4   1      279.88      310.53     28.86 o 
  -4  -4   1     1080.91     1105.91     35.35 o 
  -3  -4   1      177.77      183.12     21.36 o 
  -2  -4   1     1786.04     1891.47     39.68 o 
  -1  -4   1     1895.15     1754.67     35.35 o 
   0  -4   1     2754.44     2521.21     63.13 o 
   1  -4   1     3005.52     3075.93     28.59 o 
   2  -4   1     5533.51     5314.20     95.38 o 
   3  -4   1     7100.79     6747.38    119.76 o 
   4  -4   1        5.18       12.27      8.83 o 
   5  -4   1     2083.85     2077.60     25.71 o 
   6  -4   1     1694.38     1592.19     34.78 o 
   7  -4   1       29.24       41.70     23.67 o 
   8  -4   1      108.84      108.80     27.13 o 
   9  -4   1      244.94      283.55     28.57 o 
  10  -4   1       34.13       55.84     34.34 o 
  11  -4   1       28.64       18.96     17.26 o 
 -10  -3   1       26.03       81.53     46.90 o 
  -9  -3   1        6.74       35.93     37.37 o 
  -8  -3   1       36.09       32.47     31.02 o 
  -7  -3   1      168.90      153.39     35.93 o 
  -6  -3   1     1149.97     1065.79     42.86 o 
  -5  -3   1       12.89       15.58     23.23 o 
  -4  -3   1      257.17      264.64     23.23 o 
  -3  -3   1      452.86      441.84     21.07 o 
  -2  -3   1      134.91      132.61     17.75 o 
  -1  -3   1       95.89       57.86     15.58 o 
   0  -3   1     2259.30     2401.62     22.68 o 
   1  -3   1      121.47      134.98      7.58 o 
   2  -3   1       37.10       49.33      6.07 o 
   3  -3   1        7.54       26.60      7.23 o 
   4  -3   1     1281.84     1397.97     25.97 o 
   5  -3   1      283.80      333.19     20.49 o 
   6  -3   1        7.72       -6.20     17.60 o 
   7  -3   1       84.67       81.53     18.90 o 
   8  -3   1        3.69       13.56     20.63 o 
   9  -3   1        4.21       18.18     31.60 o 
  10  -3   1       42.47       23.16     15.60 o 
  11  -3   1       31.46       -1.12     17.10 o 
 -11  -2   1       17.49       32.47     40.69 o 
 -10  -2   1        0.44       -2.74     36.07 o 
  -9  -2   1       33.14       71.57     38.67 o 
  -8  -2   1       24.81       38.24     27.99 o 
  -7  -2   1        9.44       23.81     24.82 o 
  -6  -2   1      761.53      779.36     36.36 o 
  -5  -2   1       73.26       89.18     23.38 o 
  -4  -2   1       16.46       20.49     15.30 o 
  -3  -2   1     7233.19     6681.04     65.37 o 
  -2  -2   1    56251.26    44728.46    269.41 o 
  -1  -2   1    53426.66    42672.49    263.92 o 
   0  -2   1     1044.19     1157.51     75.97 o 
   1  -2   1      935.90     1000.17     24.46 o 
   2  -2   1     5369.07     5403.81     78.64 o 
   3  -2   1      313.26      315.00     14.72 o 
   4  -2   1      817.57      776.62     22.08 o 
   5  -2   1     4422.46     4664.32     54.83 o 
   6  -2   1       13.65       34.92     20.63 o 
   7  -2   1      364.79      452.67     28.57 o 
   8  -2   1      393.96      432.03     29.44 o 
   9  -2   1      181.56      180.27     19.73 o 
  10  -2   1       14.67       14.64     16.66 o 
  11  -2   1       41.95       37.64     20.47 o 
 -11  -1   1        1.47       22.51     35.50 o 
 -10  -1   1       38.62       35.50     38.82 o 
  -9  -1   1       37.48       27.56     35.06 o 
  -8  -1   1        2.28      -32.47     29.29 o 
  -7  -1   1       72.59       46.32     23.09 o 
  -6  -1   1        2.70       20.92     22.08 o 
  -5  -1   1      395.79      349.20     21.50 o 
  -4  -1   1      311.89      285.28     16.16 o 
  -3  -1   1        0.78       -2.16     10.53 o 
  -2  -1   1      619.36      630.44     15.58 o 
  -1  -1   1      763.02      755.55     12.70 o 
   0  -1   1      120.68      130.16      4.91 o 
   1  -1   1       22.88       98.44      6.73 o 
   2  -1   1       90.33       84.27      8.08 o 
   3  -1   1       20.30       23.38     12.12 o 
   4  -1   1      495.65      465.65     17.46 o 
   5  -1   1      858.84      896.96     28.57 o 
   6  -1   1       89.44       78.35     19.34 o 
   7  -1   1      237.38      205.23     16.78 o 
   8  -1   1       23.27       22.27     13.87 o 
   9  -1   1      369.32      353.87     22.75 o 
  10  -1   1       48.49       26.05     17.58 o 
  11  -1   1        4.00        2.60     33.04 o 
 -11   0   1       15.71       11.83     37.81 o 
 -10   0   1       86.89       89.75     32.61 o 
  -9   0   1       94.86      130.01     25.11 o 
  -8   0   1       42.99       85.71     27.71 o 
  -7   0   1      219.00      248.77     24.53 o 
  -6   0   1     3774.53     4289.15     41.52 o 
  -5   0   1      193.75      196.87     13.82 o 
  -4   0   1     1031.17     1039.47     16.89 o 
  -3   0   1     8150.33     8672.18     48.06 o 
  -2   0   1      600.63      693.60      9.24 o 
  -1   0   1      306.88      508.22      9.24 o 
   0   0   1      599.46      564.35      8.80 o 
   1   0   1    11220.90     9676.61    162.70 o 
   2   0   1      167.24      185.57      9.52 o 
   3   0   1      346.22      377.77     17.03 o 
   4   0   1    13283.12    14714.58    547.54 o 
   5   0   1      177.11      234.42     14.93 o 
   6   0   1      414.46      411.78     18.29 o 
   7   0   1      490.57      500.08     22.45 o 
   8   0   1      124.51      113.27     20.81 o 
   9   0   1      105.81      107.21     29.44 o 
  10   0   1        1.92      -25.40     25.69 o 
  11   0   1        2.34       17.32     30.16 o 
 -10   1   1       23.64       46.03     30.30 o 
  -9   1   1       24.67       21.57     18.63 o 
  -8   1   1       47.71       57.32     15.40 o 
  -7   1   1       10.98       11.17     14.08 o 
  -6   1   1        6.69      -27.35     20.42 o 
  -5   1   1       51.92       39.68     13.71 o 
  -4   1   1        2.21      -12.27     11.11 o 
  -3   1   1     1916.62     1899.12     23.67 o 
  -2   1   1      276.44      276.96     15.66 o 
  -1   1   1      786.25      806.34     11.83 o 
   0   1   1       29.14       68.80      3.29 o 
   1   1   1      583.89      569.01      9.49 o 
   2   1   1      637.83      710.14     34.05 o 
   3   1   1       46.00       56.51     10.09 o 
   4   1   1     1333.80     1454.75     54.18 o 
   5   1   1      114.69      101.59     19.05 o 
   6   1   1      296.96      325.11     29.44 o 
   7   1   1       13.68        9.81     25.25 o 
   8   1   1      345.77      322.65     34.34 o 
   9   1   1       18.25       31.60     32.76 o 
  10   1   1       46.92       73.74     33.33 o 
  11   1   1        8.73       40.69     42.57 o 
 -10   2   1       23.32       37.55     18.71 o 
  -9   2   1       58.45       60.39     15.74 o 
  -8   2   1      131.90      110.74     16.06 o 
  -7   2   1      742.96      780.95     30.59 o 
  -6   2   1      725.01      757.71     25.11 o 
  -5   2   1      245.00      215.29     16.88 o 
  -4   2   1     8555.34     9215.83    132.90 o 
  -3   2   1     6150.58     6656.00    118.90 o 
  -2   2   1      989.39     1017.04     61.40 o 
  -1   2   1    78144.03    65038.36    233.69 o 
   0   2   1    12228.71    12182.20    234.05 o 
   1   2   1        1.69       10.31      5.69 o 
   2   2   1     2636.54     2696.95     38.38 o 
   3   2   1     1325.11     1424.23     31.89 o 
   4   2   1      999.53     1030.15     31.17 o 
   5   2   1      105.69      123.52     24.68 o 
   6   2   1      773.91      829.29     38.24 o 
   7   2   1       22.16        2.16     32.03 o 
   8   2   1       21.20       31.60     30.74 o 
   9   2   1       18.27       24.82     35.06 o 
  10   2   1       32.66       45.02     38.24 o 
 -12   3   1        0.61      -43.72     29.15 o 
 -11   3   1       18.58      -45.02     30.01 o 
  -9   3   1        1.73       -7.25     15.22 o 
  -8   3   1       40.34       26.98     23.38 o 
  -7   3   1        6.79        4.33     19.19 o 
  -6   3   1      243.89      251.06     14.74 o 
  -5   3   1      421.56      450.39     13.52 o 
  -4   3   1      144.71      142.04      8.98 o 
  -3   3   1        5.97        7.04      5.90 o 
  -2   3   1     5210.01     5399.18     51.34 o 
  -1   3   1     3627.00     3663.22    106.50 o 
   0   3   1     1642.60     1598.90     15.30 o 
   1   3   1     5243.80     5262.38     61.28 o 
   2   3   1      134.12      167.53     20.63 o 
   3   3   1       37.11       37.52     21.21 o 
   4   3   1     4745.12     4739.93     68.54 o 
   5   3   1      403.79      437.37     34.20 o 
   6   3   1        6.35        3.61     29.44 o 
   7   3   1      203.42      250.65     36.80 o 
   8   3   1      173.31      218.32     43.00 o 
   9   3   1        0.41       32.47     38.96 o 
  10   3   1       54.23       65.66     48.34 o 
 -11   4   1       47.59       39.25     27.56 o 
 -10   4   1       39.64       31.31     23.38 o 
  -9   4   1      178.22      159.07     18.61 o 
  -8   4   1      500.07      484.61     33.41 o 
  -7   4   1       52.78       39.38     12.79 o 
  -6   4   1      213.34      214.23     13.16 o 
  -5   4   1     5526.56     5669.38     55.54 o 
  -4   4   1     1952.76     1970.51     44.63 o 
  -3   4   1       30.27       37.31      6.84 o 
  -2   4   1     2948.83     2877.61     24.09 o 
  -1   4   1       35.21       36.02      8.00 o 
   0   4   1     1440.61     1541.77     30.15 o 
   1   4   1      517.19      473.26     12.72 o 
   2   4   1     1857.73     1683.54     40.12 o 
   3   4   1      532.74      605.77     33.04 o 
   4   4   1        6.92       53.10     24.53 o 
   5   4   1      177.33      202.60     31.02 o 
   6   4   1       32.28       33.33     37.66 o 
   7   4   1       46.42       66.95     41.99 o 
   8   4   1       19.18       42.71     46.32 o 
   9   4   1        1.47        7.36     49.21 o 
  -9   5   1       98.13       72.01     21.64 o 
  -8   5   1        0.07        1.06     14.31 o 
  -7   5   1       57.14       46.30     11.43 o 
  -6   5   1       30.47       21.83     10.14 o 
  -5   5   1       85.09       99.02      9.19 o 
  -4   5   1       44.09       23.51      8.33 o 
  -3   5   1     1751.12     1803.22     41.75 o 
  -2   5   1        1.06       -1.76      8.10 o 
  -1   5   1      218.20      214.06     10.77 o 
   0   5   1     5149.12     5268.06     34.82 o 
   1   5   1        3.84      -12.90     10.84 o 
   2   5   1     1439.93     1409.80     44.73 o 
   3   5   1     1672.96     1696.23     48.77 o 
   4   5   1       49.58      101.30     28.14 o 
   5   5   1      169.37      234.63     39.10 o 
   6   5   1       87.92      125.11     38.24 o 
   7   5   1      103.78      115.58     45.89 o 
   8   5   1       15.05       69.98     40.98 o 
   9   5   1       15.92       50.94     45.31 o 
 -11   6   1        0.32      -16.59     31.31 o 
 -10   6   1       45.22       25.11     23.95 o 
  -9   6   1      200.13      167.53     29.00 o 
  -8   6   1       67.18       45.17     30.59 o 
  -7   6   1      113.24      127.02     16.88 o 
  -6   6   1      457.00      440.49     13.54 o 
  -5   6   1       52.37       45.52     10.01 o 
  -4   6   1        2.98        8.25     10.29 o 
  -3   6   1     3126.24     3520.81     80.56 o 
  -2   6   1      912.09     1035.78     57.58 o 
  -1   6   1     1100.32     1111.01     21.95 o 
   0   6   1     3490.27     3447.56     30.43 o 
   1   6   1      175.64      126.99     18.92 o 
   2   6   1       13.79        8.95     34.63 o 
   3   6   1      390.01      377.20     41.13 o 
   4   6   1      176.77      203.75     35.93 o 
   5   6   1      135.15      142.42     43.43 o 
   6   6   1       12.46       16.31     45.17 o 
   7   6   1        2.57       10.25     44.16 o 
   8   6   1        0.03        9.81     54.69 o 
 -11   7   1       17.83       14.57     29.44 o 
 -10   7   1      129.66       93.07     37.81 o 
  -9   7   1       36.71       -2.31     34.78 o 
  -8   7   1       63.05       79.22     34.92 o 
  -7   7   1       41.53       23.67     16.79 o 
  -6   7   1       39.96       34.79     16.28 o 
  -5   7   1      575.30      522.16     22.38 o 
  -4   7   1      482.88      435.92     19.42 o 
  -3   7   1      200.76      205.60     12.93 o 
  -2   7   1      317.08      342.04     14.16 o 
  -1   7   1      721.22      792.68     17.40 o 
   0   7   1      270.46      267.73     15.87 o 
   1   7   1      167.08      157.80     19.97 o 
   2   7   1     2210.54     2538.94     63.49 o 
   3   7   1      487.22      674.45     48.48 o 
   4   7   1        0.90      -10.39     39.97 o 
   5   7   1      110.39      133.19     42.71 o 
   6   7   1       44.82      118.90     46.46 o 
   7   7   1        2.79       10.25     52.67 o 
 -11   8   1        1.97       18.61     32.61 o 
 -10   8   1      124.14      138.09     39.83 o 
  -9   8   1       32.76       15.15     32.18 o 
  -8   8   1        0.88       38.53     36.36 o 
  -7   8   1      350.42      439.10     37.52 o 
  -6   8   1       67.40       57.79     19.08 o 
  -5   8   1        0.62       38.17     21.42 o 
  -4   8   1      282.39      326.33     22.01 o 
  -3   8   1      291.31      337.13     42.28 o 
  -2   8   1        0.57       -9.05     17.45 o 
  -1   8   1      667.44      636.32     24.84 o 
   0   8   1       47.54       22.36     27.56 o 
   1   8   1       55.18       22.32     25.79 o 
   2   8   1      579.76      747.32     47.91 o 
   3   8   1       23.00       -2.31     46.32 o 
   4   8   1        0.43       32.32     43.72 o 
   5   8   1       40.15       27.13     56.28 o 
   6   8   1        4.74       37.66     60.03 o 
 -10   9   1        2.43       -3.17     36.51 o 
  -9   9   1        1.28      -23.23     42.28 o 
  -8   9   1      146.04      114.57     38.82 o 
  -7   9   1        0.14      -34.34     35.79 o 
  -6   9   1      128.90       88.60     34.92 o 
  -5   9   1       65.77       74.51     24.35 o 
  -4   9   1      248.05      221.21     37.59 o 
  -3   9   1      346.60      333.19     31.96 o 
  -2   9   1      168.32      181.83     24.11 o 
  -1   9   1       97.01      106.40     24.22 o 
   0   9   1      655.01      684.41     36.07 o 
   1   9   1      166.15      225.68     39.39 o 
   2   9   1      493.99      677.48     54.11 o 
   3   9   1        0.41       58.30     52.38 o 
   4   9   1       21.33       81.10     48.05 o 
   5   9   1       34.58      111.98     59.31 o 
 -10  10   1       10.21        6.35     48.34 o 
  -9  10   1       37.77       25.97     46.18 o 
  -8  10   1       55.21       60.61     41.41 o 
  -7  10   1       47.07       87.88     39.39 o 
  -6  10   1       18.62       56.28     37.81 o 
  -5  10   1       37.87       52.28     23.62 o 
  -4  10   1        2.08      -10.90     24.65 o 
  -3  10   1      125.67       96.05     23.63 o 
  -2  10   1       14.26       -3.55     22.62 o 
  -1  10   1       26.06       23.73     25.25 o 
   0  10   1       11.37        5.93     25.90 o 
   1  10   1      287.83      300.43     48.34 o 
   2  10   1       48.79       49.21     47.19 o 
   3  10   1       34.97       68.97     52.38 o 
   4  10   1        7.84        2.60     52.67 o 
  -9  11   1        0.25       11.40     39.68 o 
  -8  11   1        0.58      -31.46     45.17 o 
  -7  11   1       52.41       85.14     47.04 o 
  -6  11   1       72.17       49.06     38.53 o 
  -5  11   1        3.61       23.95     36.22 o 
  -4  11   1       41.50       20.66     26.97 o 
  -3  11   1       47.92       53.98     26.73 o 
  -2  11   1        8.20       -7.52     28.58 o 
  -1  11   1      150.72      112.35     29.88 o 
   0  11   1      232.80      278.29     31.21 o 
   1  11   1      193.84      191.77     54.54 o 
   2  11   1       29.31        9.52     50.94 o 
   3  11   1        4.02        0.29     49.78 o 
  -7  12   1        0.75       27.27     44.44 o 
  -6  12   1        2.87       -0.58     40.40 o 
  -5  12   1        1.03        2.89     37.23 o 
  -4  12   1        4.20       10.39     39.68 o 
  -3  12   1       15.95      -17.27     30.20 o 
  -2  12   1        0.17      -16.07     28.70 o 
  -1  12   1        2.72      -17.11     31.37 o 
   0  12   1        6.30       -5.92     56.42 o 
   1  12   1       15.51       24.39     58.01 o 
  -5  13   1        0.77       -2.45     39.68 o 
  -4  13   1       29.04       60.17     40.84 o 
  -3  13   1        0.87       45.45     38.96 o 
  -2  13   1        1.44       -5.82     33.91 o 
   2 -14   2        0.08      -33.04     33.43 o 
   3 -14   2       35.97       27.72     32.21 o 
   4 -14   2        4.21      -17.99     45.17 o 
  -1 -13   2       52.96       22.37     54.54 o 
   0 -13   2        0.43      -36.94     50.79 o 
   1 -13   2       19.49       -0.14     47.04 o 
   2 -13   2      118.36      127.61     31.73 o 
   3 -13   2       93.36       95.85     31.54 o 
   4 -13   2       28.97       -4.42     57.86 o 
   5 -13   2       21.96      -18.44     35.70 o 
   6 -13   2       59.38       60.09     51.15 o 
   7 -13   2       15.27       -2.60     48.92 o 
  -3 -12   2       11.79       11.98     53.53 o 
  -2 -12   2       11.17        6.78     51.51 o 
  -1 -12   2       12.16      -13.85     45.89 o 
   0 -12   2       12.23      -39.54     49.06 o 
   1 -12   2       12.80       -3.42     31.02 o 
   2 -12   2        1.77       10.20     28.10 o 
   3 -12   2       33.36      -12.65     47.04 o 
   4 -12   2      160.99      156.60     29.68 o 
   5 -12   2        8.32        9.65     28.69 o 
   6 -12   2        2.17        4.55     27.42 o 
   7 -12   2        1.42       34.24     32.42 o 
   8 -12   2       10.17        0.00     47.91 o 
   9 -12   2       25.14       45.89     38.67 o 
  -4 -11   2        2.70       23.23     49.78 o 
  -3 -11   2       10.19        7.50     52.24 o 
  -2 -11   2       32.58       51.80     46.90 o 
  -1 -11   2       65.61       32.03     45.31 o 
   0 -11   2       46.52       34.34     45.89 o 
   1 -11   2      199.95      253.99     41.27 o 
   2 -11   2       56.90       55.67     25.55 o 
   3 -11   2       21.09       -9.26     26.52 o 
   4 -11   2      107.88      110.10     25.85 o 
   5 -11   2      231.76      217.98     32.25 o 
   6 -11   2        6.86        4.30     26.72 o 
   7 -11   2       76.33       80.88     26.90 o 
   8 -11   2      122.54      124.51     38.24 o 
   9 -11   2       18.42        5.48     33.48 o 
  -5 -10   2       37.22       74.75     54.11 o 
  -4 -10   2        0.97       -2.89     46.90 o 
  -3 -10   2       60.46       32.61     47.91 o 
  -2 -10   2       26.42       23.23     38.09 o 
  -1 -10   2      131.52       94.66     44.73 o 
   0 -10   2        0.95        0.29     33.91 o 
   1 -10   2       12.11        1.95     21.83 o 
   2 -10   2       84.94       86.44     51.44 o 
   3 -10   2      491.34      527.25     27.61 o 
   4 -10   2      162.22      107.39     22.54 o 
   5 -10   2      229.39      232.79     37.16 o 
   6 -10   2      308.89      323.86     24.64 o 
   7 -10   2       88.01       78.66     22.86 o 
   8 -10   2       12.00       -0.82     21.75 o 
   9 -10   2       46.55       29.44     41.13 o 
  10 -10   2       24.06       27.42     40.98 o 
  -6  -9   2       26.73       63.35     48.92 o 
  -5  -9   2      307.42      266.95     54.11 o 
  -4  -9   2      240.65      298.27     52.24 o 
  -3  -9   2      135.02      137.81     46.61 o 
  -2  -9   2      118.28       71.57     41.85 o 
  -1  -9   2      420.99      449.06     44.73 o 
   0  -9   2      788.85      780.17     44.44 o 
   1  -9   2      557.14      549.83     50.65 o 
   2  -9   2       11.73      -14.55     21.72 o 
   3  -9   2      390.70      358.21     34.49 o 
   4  -9   2      308.17      296.73     22.30 o 
   5  -9   2       13.11       18.72     18.48 o 
   6  -9   2       58.37       56.83     21.70 o 
   7  -9   2      189.20      149.17     22.29 o 
   8  -9   2       28.53       40.35     20.87 o 
   9  -9   2       45.20       41.66     20.95 o 
  10  -9   2        0.09        5.05     30.59 o 
  -7  -8   2       51.53       21.79     45.74 o 
  -6  -8   2       45.55       78.50     45.17 o 
  -5  -8   2       53.23       71.00     40.69 o 
  -4  -8   2      104.53       93.36     40.26 o 
  -3  -8   2      423.23      468.11     47.62 o 
  -2  -8   2      126.12       72.44     30.45 o 
  -1  -8   2      595.61      488.31     37.52 o 
   0  -8   2       76.10       78.94     20.81 o 
   1  -8   2       10.54       -3.95     18.71 o 
   2  -8   2     1210.72     1072.07     85.14 o 
   3  -8   2       49.45       44.54     16.48 o 
   4  -8   2      538.60      542.71     25.72 o 
   5  -8   2     1080.05     1170.36     28.97 o 
   6  -8   2      335.87      397.97     30.59 o 
   7  -8   2      160.02      155.52     20.06 o 
   8  -8   2      349.59      358.74     23.33 o 
   9  -8   2      186.82      187.63     20.81 o 
  10  -8   2        3.90      -12.83     21.83 o 
  -8  -7   2       52.01      127.99     63.20 o 
  -7  -7   2       57.74      103.03     52.09 o 
  -6  -7   2        0.08       -1.73     45.89 o 
  -5  -7   2      680.12      750.50     49.35 o 
  -4  -7   2        7.20       39.68     33.04 o 
  -3  -7   2      431.54      313.13     37.52 o 
  -2  -7   2      153.26      186.43     29.87 o 
  -1  -7   2      474.27      420.92     32.76 o 
   0  -7   2     2929.66     2837.63     39.52 o 
   1  -7   2      302.34      296.98     19.37 o 
   2  -7   2      477.71      445.98     21.57 o 
   3  -7   2       98.36       96.37     14.07 o 
   4  -7   2       66.24       71.13     15.91 o 
   5  -7   2      451.24      476.86     21.07 o 
   6  -7   2       11.02       14.69     15.15 o 
   7  -7   2        0.12        7.74     16.12 o 
   8  -7   2        8.87       11.19     19.36 o 
   9  -7   2       37.65       43.94     20.84 o 
  10  -7   2        0.12      -15.87     19.54 o 
  -9  -6   2        0.07       40.12     51.51 o 
  -8  -6   2       14.78       26.55     53.82 o 
  -7  -6   2        8.01        6.20     38.82 o 
  -6  -6   2       27.83       39.10     38.82 o 
  -5  -6   2        1.36       -5.48     40.12 o 
  -4  -6   2       27.33       52.67     30.59 o 
  -3  -6   2      808.51      866.80     38.24 o 
  -2  -6   2      220.20      164.21     28.14 o 
  -1  -6   2      484.03      406.06     30.59 o 
   0  -6   2     6225.99     6026.46     51.48 o 
   1  -6   2     3101.70     3087.76     66.16 o 
   2  -6   2       20.15       15.53     12.00 o 
   3  -6   2     1521.04     1389.98     34.34 o 
   4  -6   2     3095.25     3079.29     67.97 o 
   5  -6   2       70.87       68.33      8.08 o 
   6  -6   2      409.85      394.06     18.08 o 
   7  -6   2      517.84      521.32     21.73 o 
   8  -6   2      203.38      219.02     20.15 o 
   9  -6   2        9.17        6.24     17.48 o 
  10  -6   2      183.08      186.15     35.35 o 
  11  -6   2      102.01       86.15     35.50 o 
  -9  -5   2       32.60       50.36     42.28 o 
  -8  -5   2      100.07      113.85     45.60 o 
  -7  -5   2       87.83      112.55     37.37 o 
  -6  -5   2        8.98        4.04     37.08 o 
  -5  -5   2      626.81      701.87     39.68 o 
  -4  -5   2       68.25       90.04     25.97 o 
  -3  -5   2      443.35      451.22     32.61 o 
  -2  -5   2     3151.22     2614.84     49.93 o 
  -1  -5   2      838.78      852.08     28.72 o 
   0  -5   2      376.06      350.41     17.46 o 
   1  -5   2      746.28      753.93     33.84 o 
   2  -5   2      920.75      889.86     17.59 o 
   3  -5   2      144.78      174.19     13.26 o 
   4  -5   2       24.74       26.26     11.64 o 
   5  -5   2       13.17       -0.23     13.04 o 
   6  -5   2        0.40       10.57     12.08 o 
   7  -5   2        0.40        7.70     14.79 o 
   8  -5   2        3.28       -8.97     16.86 o 
   9  -5   2       21.20        3.19     16.42 o 
  10  -5   2       57.23       57.29     27.42 o 
  11  -5   2       54.15      115.01     38.96 o 
 -10  -4   2        0.21       20.78     41.99 o 
  -9  -4   2        3.36       25.54     38.09 o 
  -8  -4   2       30.75       35.64     38.53 o 
  -7  -4   2      149.81      161.04     36.51 o 
  -6  -4   2       26.80       58.01     25.83 o 
  -5  -4   2     1094.15     1025.97     39.68 o 
  -4  -4   2     6545.59     6299.80     78.79 o 
  -3  -4   2     3407.19     3216.28     52.09 o 
  -2  -4   2       72.36       53.25     16.59 o 
  -1  -4   2     1798.13     1463.19     33.48 o 
   0  -4   2     9328.72     9544.08     60.75 o 
   1  -4   2     2928.20     2978.70    196.54 o 
   2  -4   2      894.72      955.06     32.54 o 
   3  -4   2     7064.72     6945.63    139.68 o 
   4  -4   2      782.70      756.95     15.91 o 
   5  -4   2     1090.27     1151.73     20.66 o 
   6  -4   2     1970.45     1978.41     27.15 o 
   7  -4   2      552.42      556.13     31.17 o 
   8  -4   2        3.02       18.61     26.70 o 
   9  -4   2      312.92      321.50     30.59 o 
  10  -4   2       32.67       17.75     34.49 o 
  11  -4   2       23.43        4.22     16.51 o 
 -10  -3   2        0.63       19.05     38.82 o 
  -9  -3   2        1.79       45.74     39.68 o 
  -8  -3   2       30.85       51.66     33.04 o 
  -7  -3   2      161.79      154.98     34.34 o 
  -6  -3   2      142.82      117.75     23.52 o 
  -5  -3   2       59.78       60.46     23.95 o 
  -4  -3   2      672.05      652.95     25.40 o 
  -3  -3   2     2050.99     1909.07     35.64 o 
  -2  -3   2     2683.64     2394.21     39.25 o 
  -1  -3   2       66.01       89.61     15.30 o 
   0  -3   2       47.70       54.13      5.55 o 
   1  -3   2        2.33       21.22      5.63 o 
   2  -3   2       26.85       30.11      4.34 o 
   3  -3   2      301.78      300.21     10.08 o 
   4  -3   2        3.06       12.55      8.72 o 
   5  -3   2      606.82      556.56     21.50 o 
   6  -3   2      124.64      141.85     19.48 o 
   7  -3   2      369.55      364.93     29.58 o 
   8  -3   2      282.74      267.39     29.73 o 
   9  -3   2        0.42        0.14     31.75 o 
  10  -3   2       12.01        2.66     15.19 o 
  11  -3   2       34.72       15.15     17.77 o 
 -11  -2   2       20.45       15.73     44.59 o 
 -10  -2   2        3.10        4.76     40.69 o 
  -9  -2   2        7.86        8.66     28.86 o 
  -8  -2   2      182.70      207.50     30.74 o 
  -7  -2   2      206.17      213.27     27.42 o 
  -6  -2   2       20.10       34.20     21.21 o 
  -5  -2   2     1862.53     1865.64     38.82 o 
  -4  -2   2      565.95      621.35     24.82 o 
  -3  -2   2       13.13       34.05     12.55 o 
  -2  -2   2    13757.88    12357.18     92.78 o 
  -1  -2   2     2565.44     2742.11     32.03 o 
   0  -2   2       33.86       97.04      4.99 o 
   1  -2   2       97.78       99.72      3.94 o 
   2  -2   2    20271.25    19068.99    104.13 o 
   3  -2   2     1389.83     1379.35     24.24 o 
   4  -2   2     2270.98     2455.25     36.94 o 
   5  -2   2     3185.28     3446.87     48.48 o 
   6  -2   2      375.97      344.44     22.22 o 
   7  -2   2       21.66       31.60     26.55 o 
   8  -2   2      395.19      443.43     32.03 o 
   9  -2   2       64.39       67.08     18.81 o 
  10  -2   2       46.16       33.86     18.11 o 
  11  -2   2       46.95       22.07     20.56 o 
 -10  -1   2        3.94       -1.01     31.31 o 
  -9  -1   2        3.65       12.55     29.58 o 
  -8  -1   2       61.61       53.68     30.45 o 
  -7  -1   2       91.82       58.15     25.40 o 
  -6  -1   2       27.70       29.15     22.51 o 
  -5  -1   2      719.02      685.28     26.41 o 
  -4  -1   2      507.19      502.88     20.78 o 
  -3  -1   2      960.37      888.16     18.90 o 
  -2  -1   2      491.00      472.72     12.70 o 
  -1  -1   2       32.29       42.81      5.56 o 
   0  -1   2       10.79       39.39      3.36 o 
   1  -1   2      132.46      182.21     12.05 o 
   2  -1   2      685.33      648.57     16.81 o 
   3  -1   2      212.19      216.16     15.58 o 
   4  -1   2      754.70      742.71     22.08 o 
   5  -1   2      150.42      171.43     22.08 o 
   6  -1   2      272.68      263.49     24.53 o 
   7  -1   2      412.35      378.97     18.41 o 
   8  -1   2        7.78        5.06     14.76 o 
   9  -1   2       30.99       42.55     19.03 o 
  10  -1   2       47.05       28.44     17.43 o 
  11  -1   2       35.92       27.56     30.16 o 
 -10   0   2        0.91       45.74     34.05 o 
  -9   0   2       66.92       81.38     27.42 o 
  -8   0   2       18.56       10.39     24.53 o 
  -7   0   2      931.08      977.05     33.77 o 
  -6   0   2      154.30      128.14     21.07 o 
  -5   0   2     1687.79     1881.51     34.49 o 
  -4   0   2      969.07     1061.75     23.23 o 
  -3   0   2    27758.51    28652.65    128.61 o 
  -2   0   2    77645.77    65817.30    299.43 o 
  -1   0   2       63.53       93.22      6.78 o 
   0   0   2      356.96      347.47     25.76 o 
   1   0   2     6872.49     6615.57     78.64 o 
   2   0   2      247.64      266.40      8.97 o 
   3   0   2       70.03       82.44      9.29 o 
   4   0   2     5071.50     5507.17     60.32 o 
   5   0   2      445.68      452.94     20.35 o 
   6   0   2       46.62       60.39     14.67 o 
   7   0   2      378.46      380.54     41.56 o 
   8   0   2      206.60      251.67     25.04 o 
   9   0   2      101.06      141.12     28.86 o 
  10   0   2       15.55       26.98     27.56 o 
  11   0   2        9.79       30.59     29.73 o 
  -9   1   2        1.68      -12.55     25.54 o 
  -8   1   2       46.22       49.35     15.71 o 
  -7   1   2        0.12       -2.96     13.36 o 
  -6   1   2      691.55      685.73     17.24 o 
  -5   1   2       77.29       92.13     11.33 o 
  -4   1   2      156.36      163.42      9.47 o 
  -3   1   2     1939.14     1908.66    106.49 o 
  -2   1   2    13217.45    14422.38     99.13 o 
  -1   1   2      335.92      323.95      9.96 o 
   0   1   2      375.90      401.01      6.15 o 
   1   1   2      247.82      249.78      9.04 o 
   2   1   2     1778.35     1689.57     16.54 o 
   3   1   2     3490.93     3411.32    137.12 o 
   4   1   2      246.67      262.60     15.27 o 
   5   1   2      436.67      463.37     18.75 o 
   6   1   2      810.13      806.06     23.36 o 
   7   1   2       30.48       23.38     24.53 o 
   8   1   2      250.09      241.99     29.58 o 
   9   1   2      136.54      147.04     35.21 o 
  10   1   2        0.29       20.35     32.61 o 
 -12   2   2       18.62        2.31     31.46 o 
 -11   2   2       16.71        7.07     30.30 o 
 -10   2   2       95.65       72.15     29.15 o 
  -9   2   2       71.32       69.67     14.81 o 
  -8   2   2      111.78       98.71     13.28 o 
  -7   2   2     1348.61     1440.34     39.87 o 
  -6   2   2     2571.21     2488.42     55.41 o 
  -5   2   2      161.88      154.06     11.02 o 
  -4   2   2     2135.94     2231.55     21.49 o 
  -3   2   2     1777.01     1852.07     42.28 o 
  -2   2   2      104.76      107.19      5.98 o 
  -1   2   2     2098.03     2114.03     27.88 o 
   0   2   2    12045.95    11265.43    148.23 o 
   1   2   2     2531.45     2547.38     19.28 o 
   2   2   2        3.68       11.76      8.76 o 
   3   2   2     3466.54     3470.88    130.88 o 
   4   2   2       47.36       25.11     21.21 o 
   5   2   2      115.71      134.63     21.93 o 
   6   2   2      296.01      284.12     29.00 o 
   7   2   2       35.86       16.59     27.13 o 
   8   2   2       55.36       26.55     32.90 o 
   9   2   2        5.31       35.50     40.40 o 
  10   2   2        6.38       -1.59     39.10 o 
 -12   3   2        2.85       11.69     29.58 o 
 -11   3   2        0.91      -24.10     26.84 o 
 -10   3   2       28.63        9.67     26.98 o 
  -9   3   2        3.32      -11.69     24.53 o 
  -8   3   2       50.80       33.07     15.24 o 
  -7   3   2        0.33      -10.37     11.32 o 
  -6   3   2      188.49      200.44     13.54 o 
  -5   3   2       95.80       92.55     11.09 o 
  -4   3   2       29.01       25.30      8.13 o 
  -3   3   2       67.46       60.33      6.63 o 
  -2   3   2      930.82      990.82     28.58 o 
  -1   3   2     4206.33     4020.60     39.01 o 
   0   3   2     6511.20     6754.84     75.08 o 
   1   3   2     2782.45     2788.90     36.03 o 
   2   3   2     1371.56     1365.89     22.39 o 
   3   3   2      498.72      472.72     27.27 o 
   4   3   2       13.87       12.99     23.38 o 
   5   3   2     1014.94     1229.43     42.14 o 
   6   3   2        2.87       19.34     28.72 o 
   7   3   2      428.13      485.28     39.39 o 
   8   3   2       20.06       28.43     34.20 o 
   9   3   2      117.99      140.11     46.18 o 
  10   3   2        2.33       -0.29     46.90 o 
 -11   4   2       15.23       14.43     26.26 o 
 -10   4   2       65.57       64.50     26.12 o 
  -9   4   2       21.33       27.99     20.78 o 
  -8   4   2      154.67      127.85     23.09 o 
  -7   4   2       13.56        9.74     12.80 o 
  -6   4   2      129.89      139.81     13.12 o 
  -5   4   2     2572.48     2755.44     55.12 o 
  -4   4   2     5849.12     5975.76    119.67 o 
  -3   4   2     1061.56     1001.21     20.46 o 
  -2   4   2     2690.54     2865.14     40.67 o 
  -1   4   2     5353.83     5581.75    123.36 o 
   0   4   2      363.80      346.84     12.19 o 
   1   4   2     1655.42     1648.15     20.17 o 
   2   4   2     1669.64     1785.06     81.46 o 
   3   4   2     1738.73     1844.00     44.88 o 
   4   4   2      194.75      259.45     29.87 o 
   5   4   2       34.79       71.28     29.58 o 
   6   4   2       10.54       15.44     32.03 o 
   7   4   2        1.21       -9.09     40.84 o 
   8   4   2       11.90       21.93     38.38 o 
   9   4   2        1.66       23.38     50.50 o 
  -9   5   2       40.43       20.78     21.79 o 
  -8   5   2        0.80        3.46     20.92 o 
  -7   5   2        1.19       -6.57     11.08 o 
  -6   5   2      715.18      678.35     14.98 o 
  -5   5   2      216.27      233.89     11.11 o 
  -4   5   2      452.42      464.76     15.69 o 
  -3   5   2     2607.59     2728.29     33.46 o 
  -2   5   2       22.46       24.53      9.33 o 
  -1   5   2       69.76       86.58     10.88 o 
   0   5   2     2509.93     2625.13     37.66 o 
   1   5   2     2238.87     2410.78     64.14 o 
   2   5   2        2.57      -10.28     16.57 o 
   3   5   2      702.34      735.06     35.64 o 
   4   5   2     1144.89     1320.48     46.61 o 
   5   5   2       33.48       42.28     33.62 o 
   6   5   2      115.90      121.21     39.25 o 
   7   5   2       96.18      106.35     46.61 o 
   8   5   2       14.69       28.86     41.70 o 
 -11   6   2       72.55       43.00     25.69 o 
 -10   6   2       27.19       20.92     29.15 o 
  -9   6   2      112.58       86.29     26.12 o 
  -8   6   2       65.24       35.21     31.31 o 
  -7   6   2       31.14       30.59     25.25 o 
  -6   6   2     1069.85     1128.82     24.80 o 
  -5   6   2      453.31      470.15     20.14 o 
  -4   6   2      257.93      238.53     12.15 o 
  -3   6   2      811.65      839.01     23.21 o 
  -2   6   2      812.75      800.10     37.54 o 
  -1   6   2       33.96       19.47     11.77 o 
   0   6   2     1030.38     1026.32     24.30 o 
   1   6   2      115.94      115.97     13.80 o 
   2   6   2       61.80       74.31     29.00 o 
   3   6   2       16.55       16.16     36.65 o 
   4   6   2      164.03      154.26     37.52 o 
   5   6   2       36.48       47.04     35.93 o 
   6   6   2        6.05        3.32     39.97 o 
   7   6   2        0.18       13.85     40.98 o 
   8   6   2        0.16        0.72     52.24 o 
 -11   7   2        5.44      -10.82     30.01 o 
 -10   7   2       13.34       -5.63     32.47 o 
  -9   7   2       17.01       -0.43     28.28 o 
  -8   7   2       29.07        6.06     30.45 o 
  -7   7   2       66.85       50.22     34.05 o 
  -6   7   2       61.96       62.19     27.13 o 
  -5   7   2       12.02       14.75     17.85 o 
  -4   7   2     1045.17     1052.31     68.54 o 
  -3   7   2       56.73       70.17     13.32 o 
  -2   7   2       26.57       31.98     12.82 o 
  -1   7   2     2980.98     3137.46     68.76 o 
   0   7   2      345.00      380.74     17.56 o 
   1   7   2       70.11       27.52     15.00 o 
   2   7   2      306.00      371.57     40.84 o 
   3   7   2      241.89      284.99     48.05 o 
   4   7   2       35.76       60.03     41.27 o 
   5   7   2        0.95       11.26     44.44 o 
   6   7   2       60.07      147.04     47.91 o 
   7   7   2        7.28       13.13     55.99 o 
 -11   8   2       39.51       37.66     31.02 o 
 -10   8   2       34.15       38.38     32.18 o 
  -9   8   2       46.03       58.73     40.12 o 
  -8   8   2        0.55        3.90     38.67 o 
  -7   8   2      206.77      328.86     40.84 o 
  -6   8   2        6.48        9.09     29.87 o 
  -5   8   2      158.52      143.14     23.59 o 
  -4   8   2        1.64       -7.20     19.76 o 
  -3   8   2        3.42      -13.40     19.67 o 
  -2   8   2        1.45        4.80     29.80 o 
  -1   8   2      606.89      556.99     27.43 o 
   0   8   2      713.49      719.87     21.57 o 
   1   8   2        0.12       -6.60     23.75 o 
   2   8   2       17.68       15.15     40.69 o 
   3   8   2       46.54       55.84     41.70 o 
   4   8   2        0.46       -4.91     55.27 o 
   5   8   2       23.28      -20.35     50.50 o 
   6   8   2        5.51       96.82     56.28 o 
 -10   9   2       10.61       27.42     34.92 o 
  -9   9   2       36.29       26.84     39.54 o 
  -8   9   2       20.30       30.88     35.64 o 
  -7   9   2       47.26       28.43     34.92 o 
  -6   9   2       92.74       92.21     39.54 o 
  -5   9   2      166.34      161.76     35.06 o 
  -4   9   2        3.97        2.77     21.07 o 
  -3   9   2       22.33       33.68     24.53 o 
  -2   9   2      920.96      994.55     32.48 o 
  -1   9   2       53.83       55.27     22.81 o 
   0   9   2      141.83      161.13     28.35 o 
   1   9   2      722.67      767.35     34.61 o 
   2   9   2      159.79      251.08     49.21 o 
   3   9   2       81.46      125.11     49.64 o 
   4   9   2       19.72        0.29     48.48 o 
   5   9   2        6.65       23.09     62.63 o 
  -9  10   2        7.92       52.81     47.91 o 
  -8  10   2       21.13       81.10     39.68 o 
  -7  10   2        2.28      -13.85     36.07 o 
  -6  10   2        3.88      -24.24     39.97 o 
  -5  10   2       40.56       94.23     38.67 o 
  -4  10   2       34.06       80.37     39.10 o 
  -3  10   2       53.10       44.48     30.37 o 
  -2  10   2      176.60      173.73     25.38 o 
  -1  10   2       13.01      -13.50     29.22 o 
   0  10   2        1.42      -12.28     28.02 o 
   1  10   2      430.62      434.77     51.95 o 
   2  10   2       10.08       29.00     45.45 o 
   3  10   2       25.70       64.36     50.79 o 
   4  10   2        0.48      -28.57     52.96 o 
  -8  11   2        4.07        2.45     43.29 o 
  -7  11   2        8.71       27.13     44.44 o 
  -6  11   2       12.48       19.91     38.38 o 
  -5  11   2       59.27       59.88     37.95 o 
  -4  11   2        8.55       14.00     36.22 o 
  -3  11   2       44.63       52.52     33.04 o 
  -2  11   2       41.78       45.76     28.39 o 
  -1  11   2       29.64       -6.04     29.53 o 
   0  11   2       72.20       75.53     31.33 o 
   1  11   2      149.41      181.24     49.49 o 
   2  11   2       21.35      -12.70     54.11 o 
  -7  12   2        0.51       -6.64     41.56 o 
  -6  12   2        0.97        9.24     45.17 o 
  -5  12   2       18.82      -12.27     40.69 o 
  -4  12   2        6.16       13.42     37.95 o 
  -3  12   2        0.52      -28.86     37.81 o 
  -2  12   2       44.73       65.45     29.65 o 
  -1  12   2        0.73       -5.68     36.36 o 
   0  12   2      163.54      154.51     35.42 o 
   1 -14   3        0.13      -10.68     52.96 o 
   2 -14   3        8.89      -36.26     45.24 o 
   3 -14   3       32.16       13.86     43.79 o 
   4 -14   3        7.73      -13.33     57.00 o 
   5 -14   3        3.78      -19.26     36.71 o 
  -1 -13   3       55.28       83.98     52.67 o 
   0 -13   3        3.61       11.26     46.32 o 
   1 -13   3       17.01      -22.22     47.19 o 
   2 -13   3       71.69       85.54     32.68 o 
   3 -13   3      103.05       93.13     27.90 o 
   4 -13   3       11.08       -3.71     31.75 o 
   5 -13   3       28.75       17.21     35.02 o 
   6 -13   3       88.28       80.07     35.32 o 
   7 -13   3       51.32       39.52     30.28 o 
  -3 -12   3       10.23       -9.81     48.92 o 
  -2 -12   3        1.74      -51.66     48.77 o 
  -1 -12   3       18.64       -8.23     44.73 o 
   0 -12   3        2.11      -25.97     48.05 o 
   1 -12   3       34.74       34.39     42.78 o 
   2 -12   3       37.21        3.25     29.05 o 
   3 -12   3      242.82      226.02     29.33 o 
   4 -12   3       78.83       80.26     36.44 o 
   5 -12   3      143.48      115.63     28.35 o 
   6 -12   3       36.39       57.61     25.11 o 
   7 -12   3       19.78       56.25     30.95 o 
   8 -12   3       59.54      133.27     52.60 o 
   9 -12   3       13.30       10.25     33.19 o 
  -5 -11   3       13.89      -24.68     52.09 o 
  -4 -11   3       10.39      -12.12     47.04 o 
  -3 -11   3       16.20       45.89     50.65 o 
  -2 -11   3      434.42      493.50     51.37 o 
  -1 -11   3      107.06      114.86     41.41 o 
   0 -11   3        1.08      -38.38     36.94 o 
   1 -11   3      286.29      278.93     27.50 o 
   2 -11   3      423.47      373.45     48.63 o 
   3 -11   3       12.77      -14.36     37.73 o 
   4 -11   3       42.81       33.44     24.20 o 
   5 -11   3      170.44      217.15     27.50 o 
   6 -11   3        4.92      -18.93     25.87 o 
   7 -11   3       27.98       19.94     27.53 o 
   8 -11   3        5.83       16.97     28.04 o 
   9 -11   3       63.24       50.91     22.98 o 
  10 -11   3        3.78        6.93     32.61 o 
  -6 -10   3       18.10        2.60     48.92 o 
  -5 -10   3       19.71       14.00     49.21 o 
  -4 -10   3       45.03       10.39     42.28 o 
  -3 -10   3        0.37        3.32     38.96 o 
  -2 -10   3       47.16       36.36     43.58 o 
  -1 -10   3        1.53      -11.26     37.52 o 
   0 -10   3      152.90       71.28     37.37 o 
   1 -10   3        0.92       -0.73     21.88 o 
   2 -10   3      219.22      194.33     34.13 o 
   3 -10   3      650.10      631.40     63.20 o 
   4 -10   3      192.39      237.60     23.08 o 
   5 -10   3       19.31       13.91     21.59 o 
   6 -10   3      105.77      147.16     24.84 o 
   7 -10   3      367.24      451.30     64.72 o 
   8 -10   3       77.47       91.00     24.94 o 
   9 -10   3        1.63       -3.94     23.11 o 
  10 -10   3       27.57       50.36     31.75 o 
  -7  -9   3      104.34      184.27     52.09 o 
  -6  -9   3       73.83      132.61     47.04 o 
  -5  -9   3       27.04       37.66     45.89 o 
  -4  -9   3        8.77        3.32     36.36 o 
  -3  -9   3      299.29      287.59     41.70 o 
  -2  -9   3      300.54      273.59     42.71 o 
  -1  -9   3      175.66      115.73     38.82 o 
   0  -9   3      901.77      916.59     45.60 o 
   1  -9   3       85.40       69.46     21.06 o 
   2  -9   3       51.98       30.28     19.93 o 
   3  -9   3       19.84       29.57     17.17 o 
   4  -9   3      552.70      538.88     26.32 o 
   5  -9   3       23.43       23.20     19.37 o 
   6  -9   3       87.29       72.29     19.82 o 
   7  -9   3       53.14       61.11     20.80 o 
   8  -9   3        5.94        0.58     18.81 o 
   9  -9   3       79.08      101.22     23.13 o 
  10  -9   3       12.19      -25.97     29.15 o 
  -8  -8   3       10.75       13.28     44.30 o 
  -7  -8   3        8.81       21.21     46.90 o 
  -6  -8   3        0.05       10.39     43.58 o 
  -5  -8   3        4.29       49.49     44.16 o 
  -4  -8   3      125.62      131.46     36.22 o 
  -3  -8   3       78.44       90.33     36.07 o 
  -2  -8   3      995.91      912.55     43.87 o 
  -1  -8   3     1022.78      995.52     42.14 o 
   0  -8   3        8.04        2.02     25.25 o 
   1  -8   3      499.50      491.19     22.25 o 
   2  -8   3     1668.72     1587.70     89.03 o 
   3  -8   3      128.08      110.53     18.34 o 
   4  -8   3      684.87      686.79     23.22 o 
   5  -8   3      740.98      773.89     24.06 o 
   6  -8   3      401.89      396.40     23.11 o 
   7  -8   3        5.97       31.23     23.09 o 
   8  -8   3       64.00       51.48     17.55 o 
   9  -8   3      576.68      613.38     32.18 o 
  10  -8   3        0.37      -18.18     32.61 o 
  11  -8   3       28.71       14.29     31.02 o 
  -8  -7   3        4.79       57.29     47.62 o 
  -7  -7   3        6.30        7.21     33.62 o 
  -5  -7   3      424.81      454.97     41.70 o 
  -4  -7   3      663.74      745.30     42.14 o 
  -3  -7   3      892.77      914.85     41.70 o 
  -2  -7   3        9.40       -5.34     23.67 o 
  -1  -7   3      848.85      791.19     35.06 o 
   0  -7   3      642.89      593.36     31.60 o 
   1  -7   3      237.54      245.45     12.28 o 
   2  -7   3      189.95      202.88     15.76 o 
   3  -7   3      302.42      292.09     17.73 o 
   4  -7   3       32.54       10.41     16.58 o 
   5  -7   3        0.99       -2.96     15.21 o 
   6  -7   3      181.60      174.87     18.03 o 
   7  -7   3        2.81       10.07     16.06 o 
   8  -7   3       45.03       36.10     19.23 o 
   9  -7   3        3.69       21.76     19.33 o 
  10  -7   3       93.01       73.02     33.91 o 
  11  -7   3        0.26       13.13     35.93 o 
  -9  -6   3        5.10       40.40     48.05 o 
  -8  -6   3       37.62       66.38     44.30 o 
  -7  -6   3       25.64       59.60     48.48 o 
  -6  -6   3     1161.69     1356.12     57.29 o 
  -5  -6   3      366.03      374.02     39.68 o 
  -4  -6   3       80.61      109.81     28.28 o 
  -3  -6   3      341.77      332.46     29.15 o 
  -2  -6   3     1627.42     1430.29     39.97 o 
  -1  -6   3     2646.44     2648.32     50.22 o 
   0  -6   3      108.50       69.26     23.52 o 
   1  -6   3     3317.43     3103.52     67.32 o 
   2  -6   3      878.90      773.61     19.41 o 
   3  -6   3      897.23      968.44     21.32 o 
   4  -6   3     1902.57     1921.92     59.31 o 
   5  -6   3     3203.08     3203.20    151.15 o 
   6  -6   3      177.11      171.78     15.63 o 
   7  -6   3      774.46      811.86     23.49 o 
   8  -6   3     1158.23     1103.73     26.62 o 
   9  -6   3        7.47        4.91     26.41 o 
  10  -6   3       59.64      102.45     34.92 o 
  11  -6   3        2.52       -2.89     33.33 o 
  -9  -5   3       29.52       72.01     49.35 o 
  -8  -5   3       31.40       39.10     40.26 o 
  -7  -5   3        4.76       48.20     38.96 o 
  -6  -5   3     1084.25     1136.50     45.45 o 
  -5  -5   3       89.58      114.28     28.57 o 
  -4  -5   3     1905.87     1703.16     50.50 o 
  -3  -5   3      106.56       65.80     24.10 o 
  -2  -5   3        5.40       -6.93     19.91 o 
  -1  -5   3     2133.10     1908.21     40.69 o 
   0  -5   3      355.19      375.85     12.70 o 
   1  -5   3      140.10      137.78      7.27 o 
   2  -5   3      605.03      596.48     16.21 o 
   3  -5   3       28.37       36.95     11.22 o 
   4  -5   3      255.35      264.48     14.02 o 
   5  -5   3      666.66      703.81     17.80 o 
   6  -5   3       20.21       16.01     13.65 o 
   7  -5   3       21.35        7.52     15.56 o 
   8  -5   3       31.04       17.47     16.95 o 
   9  -5   3       21.91       12.70     24.24 o 
  10  -5   3      225.23      238.96     34.92 o 
  11  -5   3       25.16       25.69     30.88 o 
 -10  -4   3        0.55       27.56     45.60 o 
  -9  -4   3        1.86       33.62     41.70 o 
  -8  -4   3        1.01      -10.82     35.35 o 
  -7  -4   3       84.94      109.81     34.63 o 
  -6  -4   3       54.09       74.46     29.00 o 
  -5  -4   3      268.78      261.76     26.12 o 
  -4  -4   3     1893.90     1831.73     44.16 o 
  -3  -4   3     2741.37     2348.18     42.71 o 
  -2  -4   3      199.75      159.16     21.64 o 
  -1  -4   3     5660.13     5540.07     61.04 o 
   0  -4   3     6020.43     5895.80    118.33 o 
   1  -4   3     2494.92     2595.81     25.74 o 
   2  -4   3     2827.89     2923.02     42.27 o 
   3  -4   3     7381.53     7445.59     46.57 o 
   4  -4   3     1060.18      982.98     25.54 o 
   5  -4   3        8.78       39.77     12.20 o 
   6  -4   3      627.55      598.16     17.46 o 
   7  -4   3      876.31      814.22     56.57 o 
   8  -4   3       74.94       45.70     16.12 o 
   9  -4   3      459.88      496.97     32.18 o 
  10  -4   3      213.19      240.83     34.49 o 
  11  -4   3       31.64        5.19     17.03 o 
 -10  -3   3       11.65       -6.49     41.56 o 
  -9  -3   3       30.77        6.20     37.37 o 
  -8  -3   3       37.74       22.51     26.98 o 
  -7  -3   3      289.26      257.14     29.58 o 
  -6  -3   3      134.99      128.43     24.10 o 
  -5  -3   3      520.65      471.57     27.42 o 
  -4  -3   3       33.12       22.94     17.75 o 
  -3  -3   3      595.74      491.63     24.24 o 
  -2  -3   3      701.93      749.20     21.93 o 
  -1  -3   3        3.04        2.35      7.27 o 
   0  -3   3      358.82      361.75     11.40 o 
   1  -3   3      368.63      362.12     11.44 o 
   2  -3   3      328.21      347.90     11.06 o 
   3  -3   3       70.31       73.50      6.92 o 
   4  -3   3      132.46      119.59     10.46 o 
   5  -3   3      101.90       74.34     10.64 o 
   6  -3   3       36.03       49.49     23.67 o 
   7  -3   3      158.22      192.78     28.43 o 
   8  -3   3      219.93      203.89     26.12 o 
   9  -3   3      189.10      222.36     30.74 o 
  10  -3   3        4.13        0.27     16.79 o 
  11  -3   3        0.40        4.37     13.78 o 
 -10  -2   3        5.83       25.97     38.09 o 
  -9  -2   3       12.44       38.67     33.62 o 
  -8  -2   3      271.76      308.80     35.50 o 
  -7  -2   3       59.34       60.17     26.84 o 
  -6  -2   3      563.98      555.26     27.85 o 
  -5  -2   3     7104.25     7012.78     73.45 o 
  -4  -2   3    15784.01    14389.92    109.67 o 
  -3  -2   3     5072.67     4928.67     51.95 o 
  -2  -2   3     1382.58     1463.69     17.75 o 
  -1  -2   3     3918.00     4539.78     96.90 o 
   0  -2   3     1376.98     1533.44     15.00 o 
   1  -2   3      338.34      346.40     10.03 o 
   2  -2   3    22205.31    21724.81     84.00 o 
   3  -2   3     2370.74     2289.70     30.36 o 
   4  -2   3      618.22      756.27     25.54 o 
   5  -2   3     1474.52     1649.34     37.66 o 
   6  -2   3     2625.05     2811.52     48.34 o 
   7  -2   3      338.59      385.28     28.43 o 
   8  -2   3       54.04       72.29     33.77 o 
   9  -2   3       21.91       15.95     14.79 o 
  10  -2   3       35.24       13.54     14.53 o 
  11  -2   3        0.58       -2.21     16.98 o 
  -9  -1   3        0.85       39.54     31.17 o 
  -8  -1   3      144.72      116.30     28.72 o 
  -7  -1   3      326.51      324.82     28.28 o 
  -6  -1   3      310.41      310.24     23.67 o 
  -5  -1   3      158.99      157.14     17.75 o 
  -4  -1   3      176.84      200.31     17.60 o 
  -3  -1   3      671.22      680.47     13.21 o 
  -2  -1   3       44.77       53.96      6.57 o 
  -1  -1   3      234.76      248.74     21.00 o 
   0  -1   3      172.99      187.76      6.17 o 
   1  -1   3     1579.84     1661.18     73.52 o 
   2  -1   3      255.67      251.19     10.04 o 
   3  -1   3     1351.59     1383.09     56.42 o 
   4  -1   3      591.49      543.00     22.51 o 
   5  -1   3      118.06      128.71     19.48 o 
   6  -1   3      715.76      691.48     34.34 o 
   7  -1   3      741.42      688.38     23.21 o 
   8  -1   3      164.98      143.37     17.75 o 
   9  -1   3        0.09       -4.47     16.19 o 
  10  -1   3       19.22        3.12     18.92 o 
  11  -1   3       62.27       37.23     33.04 o 
 -11   0   3       10.37       -0.58     34.34 o 
 -10   0   3        3.00      -20.20     31.46 o 
  -9   0   3      254.05      242.28     32.47 o 
  -8   0   3      535.16      587.44     32.32 o 
  -7   0   3       69.28       67.82     21.50 o 
  -6   0   3      689.42      720.24     19.35 o 
  -5   0   3     1958.07     1981.02     24.89 o 
  -4   0   3      283.34      314.90     11.30 o 
  -3   0   3     1820.73     1763.43     70.92 o 
  -2   0   3     2297.67     2277.76     31.17 o 
  -1   0   3     3161.54     3115.41     33.62 o 
   0   0   3       48.09       53.49      5.16 o 
   1   0   3    12879.73    12073.84     54.03 o 
   2   0   3     2581.18     2388.25     23.15 o 
   3   0   3      140.36      161.02     10.81 o 
   4   0   3     1657.58     1753.09     37.81 o 
   5   0   3      893.71      929.10     23.11 o 
   6   0   3        0.87        7.01     15.97 o 
   7   0   3      137.49      119.53     18.90 o 
   8   0   3      162.95      179.19     21.65 o 
   9   0   3        2.12       15.41     21.27 o 
  10   0   3        4.14       -8.08     29.87 o 
 -11   1   3        0.20       -9.24     29.87 o 
 -10   1   3        0.92      -33.77     27.27 o 
  -9   1   3       53.04       15.58     29.15 o 
  -8   1   3       25.75       16.64     18.76 o 
  -7   1   3        3.70        7.21     16.09 o 
  -6   1   3       12.96       -0.50      9.53 o 
  -5   1   3      128.26      132.14      9.15 o 
  -4   1   3      172.59      160.68      7.17 o 
  -3   1   3      911.00      979.96     13.20 o 
  -2   1   3      747.79      774.60     18.90 o 
  -1   1   3     5693.36     5517.75     47.04 o 
   0   1   3      388.87      403.43     10.71 o 
   1   1   3      381.98      395.26      7.43 o 
   2   1   3     4087.10     4059.85     30.24 o 
   3   1   3      821.13      826.01     14.33 o 
   4   1   3       52.65       61.72     13.28 o 
   5   1   3      628.58      623.08     20.41 o 
   6   1   3     1289.72     1293.73     28.16 o 
   7   1   3      102.99      147.47     27.42 o 
   8   1   3       30.53       -4.91     29.00 o 
   9   1   3       17.27       -4.47     32.61 o 
  10   1   3       62.42      101.15     34.49 o 
 -12   2   3        1.75      -21.79     31.02 o 
 -11   2   3        6.39      -19.91     29.29 o 
 -10   2   3       36.00        8.95     28.43 o 
  -9   2   3        2.12      -29.58     24.10 o 
  -8   2   3      200.45      180.95     27.42 o 
  -7   2   3      426.68      416.46     13.52 o 
  -6   2   3     3845.16     4133.92    146.10 o 
  -5   2   3      585.67      576.18     41.85 o 
  -4   2   3      851.40      929.77     49.93 o 
  -3   2   3    11909.88    13029.50    196.61 o 
  -2   2   3       74.17       92.68     17.82 o 
  -1   2   3     3382.64     3435.52     38.83 o 
   0   2   3    10542.26    10226.40    109.64 o 
   1   2   3     4812.13     4520.32     56.09 o 
   2   2   3     1980.21     2067.90     26.98 o 
   3   2   3      541.11      558.94     17.94 o 
   4   2   3      775.85      765.65     29.58 o 
   5   2   3        1.35        8.66     25.25 o 
   6   2   3       28.33       51.66     26.41 o 
   7   2   3      127.65      168.40     29.29 o 
   8   2   3       56.78       77.06     32.76 o 
   9   2   3        0.08        9.38     34.20 o 
  10   2   3       13.81       12.55     36.94 o 
 -12   3   3        8.20       -5.92     30.59 o 
 -11   3   3       12.67        6.64     27.85 o 
 -10   3   3        5.15      -10.82     24.53 o 
  -9   3   3        8.14        2.74     25.25 o 
  -8   3   3       14.81        8.80     23.23 o 
  -7   3   3      215.94      195.35     14.52 o 
  -6   3   3      176.15      187.67     32.18 o 
  -5   3   3      711.86      716.17     53.97 o 
  -4   3   3     2063.88     2069.50     34.34 o 
  -3   3   3     2648.61     2675.10     68.27 o 
  -2   3   3       24.01       22.75      7.52 o 
  -1   3   3     3735.07     3856.62     41.11 o 
   0   3   3      490.48      485.40     11.12 o 
   1   3   3      561.39      545.85     17.07 o 
   2   3   3     3920.62     4149.77     39.61 o 
   3   3   3      887.64      971.69     24.74 o 
   4   3   3      408.48      410.96     31.02 o 
   5   3   3      923.24     1004.75     43.87 o 
   6   3   3       68.09       41.27     29.73 o 
   7   3   3       14.28       17.75     32.03 o 
   8   3   3      180.07      239.10     41.27 o 
   9   3   3        1.07       11.83     37.08 o 
 -11   4   3       60.85       35.79     28.86 o 
 -10   4   3       21.33       22.94     24.39 o 
  -9   4   3        5.88        5.05     24.53 o 
  -8   4   3      357.57      392.64     26.26 o 
  -7   4   3      851.20      924.09     30.74 o 
  -6   4   3      192.32      176.84     13.37 o 
  -5   4   3      677.52      681.30     15.80 o 
  -4   4   3      347.96      325.29     10.53 o 
  -3   4   3      245.88      253.45     10.03 o 
  -2   4   3      172.11      174.81     10.38 o 
  -1   4   3      462.61      422.89     12.66 o 
   0   4   3     3465.80     3846.30     77.82 o 
   1   4   3       21.18       32.83     10.00 o 
   2   4   3      248.07      255.66     16.29 o 
   3   4   3       39.94       24.67     16.63 o 
   4   4   3      118.94      100.72     32.03 o 
   5   4   3       12.82      -13.28     28.28 o 
   6   4   3        8.98       -3.17     31.60 o 
   7   4   3        5.03      -21.21     40.55 o 
   8   4   3        1.85       -1.73     44.88 o 
   9   4   3        1.73      -40.98     48.77 o 
  -9   5   3        2.52      -12.55     23.67 o 
  -8   5   3       98.86       75.90     21.79 o 
  -7   5   3        4.39       -8.40     14.64 o 
  -6   5   3       40.64       30.73     15.36 o 
  -5   5   3      259.95      223.96     12.45 o 
  -4   5   3       98.28      115.98     10.84 o 
  -3   5   3      199.39      186.74     11.32 o 
  -2   5   3     5541.54     5659.72    110.53 o 
  -1   5   3     1746.74     1804.29     28.37 o 
   0   5   3     1067.24     1133.78     22.35 o 
   1   5   3     2265.76     2467.47     40.40 o 
   2   5   3        1.98       16.73     18.23 o 
   3   5   3       33.23       39.97     31.75 o 
   4   5   3      463.65      506.49     41.85 o 
   5   5   3      120.52      122.37     40.40 o 
   6   5   3      122.99      105.92     39.39 o 
   7   5   3       13.01       34.20     46.32 o 
   8   5   3       45.52       32.32     41.56 o 
 -11   6   3        8.13       -0.14     35.64 o 
 -10   6   3        7.37       -1.44     26.55 o 
  -9   6   3       65.56       84.99     30.59 o 
  -8   6   3       36.53        9.96     28.43 o 
  -7   6   3        2.81       20.06     31.75 o 
  -6   6   3        5.98       25.81     15.05 o 
  -5   6   3      356.16      419.47     14.17 o 
  -4   6   3        3.99        6.32     11.82 o 
  -3   6   3      634.23      675.89     18.61 o 
  -2   6   3     2533.68     2820.92     91.36 o 
  -1   6   3       72.01       61.44     13.47 o 
   0   6   3        3.82      -16.27     13.37 o 
   1   6   3      196.27      173.62     15.19 o 
   2   6   3      543.55      539.54     24.41 o 
   3   6   3        1.44      -16.74     30.45 o 
   4   6   3       56.75       62.34     34.05 o 
   5   6   3        0.47       19.48     36.07 o 
   6   6   3        3.55      -16.31     41.41 o 
   7   6   3        7.91       -3.03     45.02 o 
 -11   7   3       25.44       40.55     35.21 o 
 -10   7   3        4.45      -44.59     36.36 o 
  -9   7   3       18.27      -25.40     37.37 o 
  -8   7   3        4.52       38.38     35.50 o 
  -7   7   3      131.27      136.65     30.74 o 
  -6   7   3       47.00       19.34     32.61 o 
  -5   7   3      362.76      433.62     35.35 o 
  -4   7   3      542.60      545.00     55.84 o 
  -3   7   3      606.83      643.85     20.54 o 
  -2   7   3       37.36       33.81     14.10 o 
  -1   7   3       81.40       80.60     14.27 o 
   0   7   3     2615.90     2899.01    102.60 o 
   1   7   3      237.71      284.81     18.88 o 
   2   7   3        7.48      -54.76     36.51 o 
   3   7   3      389.08      492.64     44.59 o 
   4   7   3       27.95       86.15     40.55 o 
   5   7   3       25.98        4.33     44.73 o 
   6   7   3       34.51       84.99     47.19 o 
 -10   8   3        4.27      -19.05     40.84 o 
  -9   8   3       25.42       49.06     33.62 o 
  -8   8   3        0.08      -19.48     30.88 o 
  -7   8   3       11.71       21.21     32.61 o 
  -6   8   3       99.03      128.28     37.23 o 
  -5   8   3        3.08      -26.12     32.18 o 
  -4   8   3      313.70      315.36     77.99 o 
  -3   8   3      759.50      762.16     27.76 o 
  -2   8   3        8.75        4.70     21.72 o 
  -1   8   3      808.68      803.89     29.26 o 
   0   8   3      213.90      232.51     18.89 o 
   1   8   3       44.01       32.19     17.60 o 
   2   8   3        2.91       -9.09     41.41 o 
   3   8   3       30.18       43.87     50.79 o 
   4   8   3        0.91        6.06     49.21 o 
   5   8   3       22.71       54.98     55.70 o 
 -10   9   3       46.88       49.35     45.17 o 
  -9   9   3        6.69       16.88     37.81 o 
  -8   9   3       26.75       34.34     41.99 o 
  -7   9   3       11.74      -29.15     38.24 o 
  -6   9   3       67.19       50.07     35.06 o 
  -5   9   3      176.31      221.79     34.49 o 
  -4   9   3       88.02       98.56     31.17 o 
  -3   9   3       13.20      -12.66     23.20 o 
  -2   9   3      663.93      685.19     30.54 o 
  -1   9   3      537.55      548.48     28.73 o 
   0   9   3       53.14       79.28     27.76 o 
   1   9   3       14.19       18.83     28.44 o 
   2   9   3       60.99       72.01     44.01 o 
   3   9   3        1.18      -36.36     48.92 o 
   4   9   3        5.93       25.40     49.64 o 
  -9  10   3        0.69       48.20     42.57 o 
  -8  10   3        1.71       26.70     44.59 o 
  -7  10   3        0.69      -15.30     40.69 o 
  -6  10   3        4.71      -15.44     37.37 o 
  -5  10   3       33.28       34.20     33.04 o 
  -4  10   3        3.94       18.76     34.78 o 
  -3  10   3       40.95       19.05     33.91 o 
  -2  10   3       17.88       18.37     25.78 o 
  -1  10   3      496.08      499.75     32.59 o 
   0  10   3        0.25       20.41     28.53 o 
   1  10   3       33.30        0.72     50.36 o 
   2  10   3        0.19      -16.16     47.62 o 
   3  10   3       10.70       -3.90     54.83 o 
  -8  11   3        1.94        8.66     41.70 o 
  -7  11   3        1.37       18.33     40.40 o 
  -6  11   3       85.22      111.54     44.16 o 
  -5  11   3        2.60       -7.21     40.26 o 
  -4  11   3        0.01       -2.89     35.93 o 
  -3  11   3      226.70      181.96     39.68 o 
  -2  11   3       78.72      126.84     34.78 o 
  -1  11   3      121.46      122.59     31.44 o 
   0  11   3       24.10       24.86     34.19 o 
   1  11   3        0.78      -29.15     51.95 o 
  -5  12   3       62.32       81.10     39.25 o 
  -4  12   3        3.86       15.73     40.55 o 
  -3  12   3        0.06       -4.76     38.82 o 
  -2  12   3        0.83      -17.75     39.68 o 
   1 -14   4       66.97      -12.84     48.48 o 
   2 -14   4       14.00        1.73     47.76 o 
   3 -14   4       24.81      -20.25     65.51 o 
   4 -14   4       12.77      -33.57     30.96 o 
   5 -14   4        4.35       -2.11     37.60 o 
   6 -14   4       68.08      105.49     33.24 o 
  -2 -13   4        6.29       28.86     56.28 o 
  -1 -13   4       33.78       14.43     47.33 o 
   0 -13   4      108.60      107.07     49.49 o 
   1 -13   4       95.64       24.96     44.44 o 
   2 -13   4       77.78       94.65     44.59 o 
   3 -13   4       80.29       95.02     27.30 o 
   4 -13   4       65.33       68.41     32.68 o 
   5 -13   4       28.90      -20.34     39.18 o 
   6 -13   4       16.95       52.39     44.01 o 
   7 -13   4       50.82       86.42     59.88 o 
   8 -13   4       14.29       28.47     33.05 o 
  -3 -12   4        2.03      -12.99     49.49 o 
  -2 -12   4        7.20      -13.85     50.79 o 
  -1 -12   4        1.34      -60.89     45.17 o 
   0 -12   4       14.74      -29.58     40.12 o 
   1 -12   4      186.29      146.90     41.41 o 
   2 -12   4       53.49       42.99     30.59 o 
   3 -12   4        3.28      -18.90     26.81 o 
   4 -12   4       53.40       36.05     24.63 o 
   5 -12   4       11.85       22.63     30.74 o 
   6 -12   4        0.74       15.98     28.27 o 
   7 -12   4      134.87      171.25     32.11 o 
   8 -12   4        3.73       15.99     27.24 o 
   9 -12   4       40.61       47.62     28.74 o 
  -5 -11   4       49.66       84.13     50.07 o 
  -4 -11   4       21.13       -6.64     44.01 o 
  -3 -11   4       12.28      -13.42     42.42 o 
  -2 -11   4      100.17       77.20     48.48 o 
  -1 -11   4       76.71       90.62     42.71 o 
   0 -11   4       13.15        2.60     38.67 o 
   1 -11   4       84.05       57.43     41.41 o 
   2 -11   4      125.59      101.07     23.40 o 
   3 -11   4      364.17      334.36     26.83 o 
   4 -11   4       88.88       63.54     23.44 o 
   5 -11   4      149.90      155.40     28.32 o 
   6 -11   4      206.33      209.52     24.70 o 
   7 -11   4      157.76      175.59     26.01 o 
   8 -11   4        2.65       -2.57     26.48 o 
   9 -11   4        1.31       29.55     26.09 o 
  10 -11   4        8.48       34.49     34.78 o 
  -6 -10   4       36.96       70.85     50.65 o 
  -5 -10   4        8.80      -28.72     39.97 o 
  -4 -10   4       37.82       13.13     46.18 o 
  -3 -10   4      135.06       43.43     43.72 o 
  -2 -10   4       16.88       -2.45     41.99 o 
  -1 -10   4        3.71      -16.45     35.64 o 
   0 -10   4      374.80      322.36     37.66 o 
   1 -10   4       42.57       16.30     26.70 o 
   2 -10   4      409.60      398.71     40.91 o 
   3 -10   4      410.85      440.53     25.25 o 
   4 -10   4      411.96      430.77     27.20 o 
   5 -10   4        4.33       19.52     19.29 o 
   6 -10   4      277.25      271.85     26.18 o 
   7 -10   4      304.81      327.99     27.42 o 
   8 -10   4       96.18      101.39     22.04 o 
   9 -10   4      118.94      141.10     26.57 o 
  10 -10   4       23.44       47.19     37.52 o 
  -7  -9   4       20.38       28.86     45.45 o 
  -6  -9   4      164.78      195.81     50.79 o 
  -5  -9   4       78.27       74.60     44.73 o 
  -4  -9   4       27.29       30.01     35.93 o 
  -3  -9   4      468.33      451.08     46.03 o 
  -2  -9   4      482.30      422.22     39.97 o 
  -1  -9   4      124.28      135.79     31.89 o 
   0  -9   4      211.71      200.43     37.23 o 
   1  -9   4      246.21      250.88     24.89 o 
   2  -9   4      529.17      495.59     31.24 o 
   3  -9   4      172.26      156.72     22.34 o 
   4  -9   4       93.04       87.42     21.13 o 
   5  -9   4      207.18      171.52     23.26 o 
   6  -9   4       24.82       30.90     19.72 o 
   7  -9   4      212.14      208.38     24.07 o 
   8  -9   4       45.94       42.74     19.95 o 
   9  -9   4       36.48        5.34     32.18 o 
  10  -9   4       15.71       22.22     35.21 o 
  11  -9   4        0.97        8.51     32.18 o 
  -7  -8   4       52.61       78.93     40.84 o 
  -6  -8   4        1.84       17.17     43.43 o 
  -5  -8   4       86.46       81.96     43.00 o 
  -4  -8   4       75.49       86.15     39.54 o 
  -3  -8   4      308.86      226.98     34.34 o 
  -2  -8   4       30.82       25.11     27.13 o 
  -1  -8   4      668.19      566.52     36.80 o 
   0  -8   4      230.02      197.58     34.34 o 
   1  -8   4      565.63      612.48     23.11 o 
   2  -8   4     1005.92     1005.11     25.61 o 
   3  -8   4     2430.13     2357.57     61.11 o 
   4  -8   4        4.52        3.16     15.46 o 
   5  -8   4     1239.86     1284.31     52.81 o 
   6  -8   4     2117.81     2122.35    125.47 o 
   7  -8   4      176.88      186.27     19.39 o 
   8  -8   4       11.52       10.10     18.24 o 
   9  -8   4        6.16       17.17     30.59 o 
  10  -8   4        0.71       19.34     28.28 o 
  11  -8   4        8.76       -6.93     33.04 o 
  -8  -7   4       40.25       60.61     35.50 o 
  -7  -7   4      568.76      623.66     47.47 o 
  -6  -7   4       82.22      123.52     40.98 o 
  -5  -7   4      670.48      588.45     45.74 o 
  -4  -7   4      378.91      344.59     34.63 o 
  -3  -7   4      148.94      149.06     27.42 o 
  -2  -7   4      666.39      622.79     34.92 o 
  -1  -7   4      725.40      708.36     35.50 o 
   0  -7   4       71.97       78.94     11.51 o 
   1  -7   4      291.77      356.95     42.64 o 
   2  -7   4        2.00       -4.99     21.93 o 
   3  -7   4      111.71       96.84     15.91 o 
   4  -7   4       33.71       27.02     22.87 o 
   5  -7   4        1.34        0.80     15.86 o 
   6  -7   4        6.47       14.29     17.02 o 
   7  -7   4       26.10       33.60     17.64 o 
   8  -7   4      533.07      516.39     23.32 o 
   9  -7   4       42.41       64.07     27.42 o 
  10  -7   4        1.89        5.05     33.48 o 
  11  -7   4        0.79       19.77     36.80 o 
  -9  -6   4        6.56       59.60     47.62 o 
  -8  -6   4        3.43       16.59     41.27 o 
  -7  -6   4       24.14       20.78     40.12 o 
  -6  -6   4       41.03       66.67     32.32 o 
  -5  -6   4      593.75      632.61     41.99 o 
  -4  -6   4        6.84        8.95     26.98 o 
  -3  -6   4      676.82      642.13     32.03 o 
  -2  -6   4     5335.13     4909.91     70.85 o 
  -1  -6   4       92.28       74.63     20.13 o 
   0  -6   4      581.04      563.59     14.66 o 
   1  -6   4     4118.73     4266.42     57.33 o 
   2  -6   4     3435.06     3306.64     44.51 o 
   3  -6   4      898.96     1007.24     21.22 o 
   4  -6   4      902.29      893.24     25.83 o 
   5  -6   4     1864.87     1698.38     39.75 o 
   6  -6   4      176.43      189.88     15.54 o 
   7  -6   4      170.50      170.75     16.48 o 
   8  -6   4     1302.96     1159.01     37.95 o 
   9  -6   4      261.55      289.46     35.50 o 
  10  -6   4        6.07       28.14     34.05 o 
  11  -6   4       15.71       27.13     31.46 o 
 -10  -5   4       23.37       38.67     53.39 o 
  -9  -5   4        9.47       22.37     46.46 o 
  -8  -5   4        1.87       41.56     43.43 o 
  -7  -5   4       89.74       77.20     36.07 o 
  -6  -5   4        0.49        0.87     31.46 o 
  -5  -5   4      809.12      723.23     40.69 o 
  -4  -5   4     1038.65      896.10     38.53 o 
  -3  -5   4      337.50      315.00     24.53 o 
  -2  -5   4       49.82       38.67     17.60 o 
  -1  -5   4       58.64       58.77     10.45 o 
   0  -5   4      247.58      281.50     11.68 o 
   1  -5   4       12.56       25.91      7.40 o 
   2  -5   4      249.12      276.68      8.90 o 
   3  -5   4       67.36       69.23      8.60 o 
   4  -5   4       59.65       64.50     11.88 o 
   5  -5   4       35.91       28.19     13.03 o 
   6  -5   4      175.75      184.89     14.73 o 
   7  -5   4      236.82      242.03     16.85 o 
   8  -5   4        8.16       26.70     26.26 o 
   9  -5   4       42.79       89.61     29.29 o 
  10  -5   4       24.11       28.86     30.01 o 
  11  -5   4        5.76       32.03     34.78 o 
 -10  -4   4       27.78       27.27     45.45 o 
  -9  -4   4       27.33       83.12     41.56 o 
  -8  -4   4        1.51       11.11     35.35 o 
  -7  -4   4     2323.97     2485.98     61.18 o 
  -6  -4   4     1349.21     1306.77     44.30 o 
  -5  -4   4      882.32     1454.10     41.99 o 
  -4  -4   4       49.78       31.31     24.24 o 
  -3  -4   4      697.87      623.23     28.57 o 
  -2  -4   4     1413.62     1405.49     21.40 o 
  -1  -4   4      722.75      816.41     21.72 o 
   0  -4   4    13944.54    13751.98    524.67 o 
   1  -4   4     6767.08     6705.73    275.76 o 
   2  -4   4      515.58      502.43      9.98 o 
   3  -4   4     1969.63     1872.45     46.56 o 
   4  -4   4     9994.75    10534.27    166.04 o 
   5  -4   4     1088.39     1029.03     18.73 o 
   6  -4   4      204.35      201.44     17.46 o 
   7  -4   4     1486.37     1389.41     87.08 o 
   8  -4   4       79.22       93.51     30.45 o 
   9  -4   4      148.98      150.94     27.56 o 
  10  -4   4       23.50       47.91     30.74 o 
  -9  -3   4       50.56       64.07     32.90 o 
  -8  -3   4      100.21       98.84     28.57 o 
  -7  -3   4      183.21      219.05     30.74 o 
  -6  -3   4       27.74        8.66     23.81 o 
  -5  -3   4      199.71      160.32     23.95 o 
  -4  -3   4      146.37      127.70     24.96 o 
  -3  -3   4      110.13       99.50     11.51 o 
  -2  -3   4       19.28       18.23      8.98 o 
  -1  -3   4      175.69      199.96     10.81 o 
   0  -3   4      142.26      150.73      8.16 o 
   1  -3   4      246.41      257.69      9.54 o 
   2  -3   4      315.58      288.40      7.79 o 
   3  -3   4       49.35       59.24      8.32 o 
   4  -3   4     1985.44     2103.78     63.18 o 
   5  -3   4      916.95      862.50     16.78 o 
   6  -3   4      974.49      953.54     29.15 o 
   7  -3   4       27.15       34.49     22.22 o 
   8  -3   4        8.65        7.79     23.67 o 
   9  -3   4      369.64      362.05     33.91 o 
  10  -3   4       26.98        7.17     15.40 o 
  11  -3   4       19.14        5.82     17.39 o 
 -11  -2   4       20.43       -8.37     36.80 o 
 -10  -2   4       69.15       13.42     36.36 o 
  -9  -2   4       21.34       42.14     29.29 o 
  -8  -2   4        7.08       15.30     27.27 o 
  -7  -2   4       29.39       34.05     23.95 o 
  -6  -2   4      880.46      876.62     30.45 o 
  -5  -2   4      952.63      914.49     60.10 o 
  -4  -2   4     3938.53     3732.45     35.19 o 
  -3  -2   4     1112.61     1101.08     33.69 o 
  -2  -2   4     1021.70     1197.48     54.40 o 
  -1  -2   4     6778.83     7448.61    217.96 o 
   0  -2   4     7054.77     7042.90     51.80 o 
   1  -2   4      340.05      349.94     12.48 o 
   2  -2   4     5589.09     5567.22     38.04 o 
   3  -2   4     3053.17     3046.21     56.27 o 
   4  -2   4      167.49      151.99      9.41 o 
   5  -2   4      152.23      219.48     21.36 o 
   6  -2   4     1498.74     1528.99     41.27 o 
   7  -2   4      242.08      249.06     29.15 o 
   8  -2   4       82.04      143.14     36.80 o 
   9  -2   4      209.10      173.37     17.97 o 
  10  -2   4       22.20       23.14     17.05 o 
  11  -2   4        0.09      -13.00     17.95 o 
 -11  -1   4       20.07        7.94     33.62 o 
 -10  -1   4        6.08      -26.12     33.19 o 
  -9  -1   4        6.89      -11.83     28.72 o 
  -8  -1   4      308.03      308.96     23.35 o 
  -7  -1   4       18.07       28.76     15.96 o 
  -6  -1   4      470.93      408.80     32.40 o 
  -5  -1   4      352.27      334.32     37.45 o 
  -4  -1   4      267.40      249.20     13.09 o 
  -3  -1   4      109.41      124.83      9.74 o 
  -2  -1   4       13.48       23.24      7.41 o 
  -1  -1   4     2498.25     2567.64     60.75 o 
   0  -1   4     2723.17     2610.43    121.28 o 
   1  -1   4     1752.74     1737.80     67.96 o 
   2  -1   4        8.07        5.94      7.56 o 
   3  -1   4     1136.13     1102.73     19.23 o 
   4  -1   4     1743.32     1764.49     40.19 o 
   5  -1   4     1662.18     1623.36     39.68 o 
   6  -1   4       29.41       41.56     27.71 o 
   7  -1   4      167.76      149.98     17.55 o 
   8  -1   4      135.82       88.48     15.56 o 
   9  -1   4        1.90       -0.40     17.58 o 
  10  -1   4       21.16       38.47     18.69 o 
  11  -1   4        0.93       -6.93     26.55 o 
 -11   0   4        8.23       -5.92     32.18 o 
 -10   0   4       10.12       -5.77     29.58 o 
  -9   0   4      194.68      179.36     29.87 o 
  -8   0   4      347.60      280.95     29.15 o 
  -7   0   4      141.74      158.16     15.91 o 
  -6   0   4     1371.72     1262.81     22.74 o 
  -5   0   4     3735.40     3861.31    199.28 o 
  -4   0   4     2529.91     2547.26    156.35 o 
  -3   0   4      563.83      653.76     25.25 o 
  -2   0   4     5718.33     6040.06     57.14 o 
  -1   0   4    14424.63    13458.10     69.63 o 
   0   0   4     1110.45     1158.64     42.14 o 
   1   0   4     2318.54     2377.34     45.71 o 
   2   0   4     5011.30     4709.85     36.06 o 
   3   0   4       70.56       80.85     44.66 o 
   4   0   4      246.48      266.26     15.79 o 
   5   0   4     1705.67     1677.10     53.25 o 
   6   0   4      364.49      370.01     23.16 o 
   7   0   4       41.17       42.83     15.94 o 
   8   0   4       58.17       51.36     18.38 o 
   9   0   4       11.52       10.21     18.23 o 
  10   0   4        0.03      -16.16     29.58 o 
 -11   1   4        3.24      -10.53     30.59 o 
 -10   1   4        0.00      -15.30     29.87 o 
  -9   1   4        0.25      -22.22     27.99 o 
  -8   1   4      159.97      166.95     29.44 o 
  -7   1   4        2.89        2.89     20.92 o 
  -6   1   4      560.09      529.59     15.63 o 
  -5   1   4       37.67       70.00     15.87 o 
  -4   1   4     1537.54     1658.16     88.31 o 
  -3   1   4      814.12      823.80     22.94 o 
  -2   1   4       64.91       56.42     14.29 o 
  -1   1   4      692.59      665.07     29.00 o 
   0   1   4     2623.65     2569.35     39.05 o 
   1   1   4     1323.86     1421.48     33.12 o 
   2   1   4      570.12      572.11     13.26 o 
   3   1   4     1993.05     1956.71     23.87 o 
   4   1   4      829.72      815.87     29.01 o 
   5   1   4      149.76      141.34     18.45 o 
   6   1   4      379.08      371.65     22.75 o 
   7   1   4      350.10      341.70     23.45 o 
   8   1   4        0.11       -0.58     28.86 o 
   9   1   4       89.65       85.71     30.74 o 
  10   1   4       82.23       96.39     34.20 o 
 -11   2   4        0.41      -45.67     30.45 o 
 -10   2   4       56.24       -0.43     29.00 o 
  -9   2   4      282.05      238.24     29.44 o 
  -8   2   4      172.26      173.01     28.14 o 
  -7   2   4      175.84      187.88     22.80 o 
  -6   2   4      680.70      723.00     21.03 o 
  -5   2   4      157.18      148.81      7.73 o 
  -4   2   4        2.09        8.51     16.74 o 
  -3   2   4      624.78      585.85     22.22 o 
  -2   2   4     9578.82     9753.05    361.61 o 
  -1   2   4        4.32        8.50      6.90 o 
   0   2   4      641.41      597.21     11.89 o 
   1   2   4     1437.57     1260.66     22.56 o 
   2   2   4       86.91       90.97     11.45 o 
   3   2   4      266.11      250.81     20.20 o 
   4   2   4      369.15      377.45     19.86 o 
   5   2   4       25.50       44.59     22.37 o 
   6   2   4       36.38       26.70     24.10 o 
   7   2   4       32.16       34.78     31.60 o 
   8   2   4       16.23       22.51     34.92 o 
   9   2   4        0.04        4.76     38.82 o 
 -11   3   4        0.93        3.46     29.73 o 
 -10   3   4       39.90       24.53     27.71 o 
  -9   3   4       67.54       60.61     24.96 o 
  -8   3   4       12.97       14.43     25.25 o 
  -7   3   4        1.32      -11.98     23.67 o 
  -6   3   4       17.97        7.94     20.35 o 
  -5   3   4      129.81       92.61     17.82 o 
  -4   3   4      133.91      107.64      8.61 o 
  -3   3   4      928.80      881.92     23.92 o 
  -2   3   4     3256.01     3188.02     67.65 o 
  -1   3   4     3767.33     3759.32     27.37 o 
   0   3   4      730.59      793.00     14.64 o 
   1   3   4      537.17      547.68     13.67 o 
   2   3   4      623.66      605.26     16.04 o 
   3   3   4      964.38     1026.91     25.17 o 
   4   3   4      334.64      267.02     23.88 o 
   5   3   4      619.41      686.00     38.67 o 
   6   3   4       97.59      125.97     34.20 o 
   7   3   4       98.18      125.54     39.39 o 
   8   3   4       20.48       -8.23     36.94 o 
   9   3   4       65.63       87.88     43.72 o 
 -11   4   4        5.53       15.15     29.44 o 
 -10   4   4        1.19       -8.37     26.12 o 
  -9   4   4        5.01       -0.87     24.24 o 
  -8   4   4       61.22       81.10     22.80 o 
  -7   4   4      627.44      690.18     30.16 o 
  -6   4   4      113.12      126.26     22.08 o 
  -5   4   4       78.79       87.01     18.90 o 
  -4   4   4     5278.55     5188.56     70.37 o 
  -3   4   4       19.10       26.34      9.69 o 
  -2   4   4       42.20       26.78     10.10 o 
  -1   4   4     2037.67     2144.22     59.23 o 
   0   4   4     1961.58     2051.84     23.07 o 
   1   4   4     1281.98     1385.86     22.14 o 
   2   4   4       35.76       22.12     12.34 o 
   3   4   4        6.40      -10.90     17.80 o 
   4   4   4       25.63       27.85     31.46 o 
   5   4   4        6.42        0.29     29.29 o 
   6   4   4       32.16       12.41     31.46 o 
   7   4   4        0.08       20.20     36.65 o 
   8   4   4        3.06        8.51     39.39 o 
  -9   5   4        8.83       17.46     25.11 o 
  -8   5   4       88.54       60.32     23.95 o 
  -7   5   4      149.54      130.14     19.05 o 
  -6   5   4      715.92      657.13     21.25 o 
  -5   5   4     1318.76     1139.77     23.82 o 
  -4   5   4       52.23       67.56     10.60 o 
  -3   5   4      107.16       96.35     11.78 o 
  -2   5   4     2284.02     2278.30     25.86 o 
  -1   5   4      406.64      447.44     15.67 o 
   0   5   4        5.63       -8.63     14.01 o 
   1   5   4     1247.76     1378.56     22.43 o 
   2   5   4      882.11      972.90     21.76 o 
   3   5   4      151.43      136.71     22.03 o 
   4   5   4      303.97      307.50     40.40 o 
   5   5   4      230.11      298.12     40.84 o 
   6   5   4        0.18       35.79     43.43 o 
   7   5   4       98.46       98.99     40.55 o 
   8   5   4        8.67       19.62     46.46 o 
 -11   6   4        6.52      -39.97     36.22 o 
 -10   6   4       11.09       10.82     28.43 o 
  -9   6   4       51.11       45.02     31.02 o 
  -8   6   4       45.36       57.43     29.58 o 
  -7   6   4       25.29       46.32     32.76 o 
  -6   6   4      181.82      189.61     19.48 o 
  -5   6   4      596.86      708.36     21.84 o 
  -4   6   4      374.14      427.11     18.92 o 
  -3   6   4      305.54      276.02     15.01 o 
  -2   6   4      185.82      167.81     14.55 o 
  -1   6   4       60.01       85.86     14.27 o 
   0   6   4        0.33       -9.47     13.38 o 
   1   6   4      104.01       96.72     16.08 o 
   2   6   4        8.47       -1.78     20.78 o 
   3   6   4       50.12       40.59     22.38 o 
   4   6   4        4.05        1.01     32.61 o 
   5   6   4        1.54      -28.86     35.64 o 
   6   6   4        6.49        2.45     42.86 o 
   7   6   4        0.37       43.58     45.60 o 
 -11   7   4        0.14      -16.16     39.39 o 
 -10   7   4        0.69      -35.64     32.76 o 
  -9   7   4       55.78       34.49     37.95 o 
  -8   7   4        2.26        3.90     31.60 o 
  -7   7   4        3.71      -10.10     31.02 o 
  -6   7   4      148.72      150.79     30.01 o 
  -5   7   4        6.90      -30.59     31.75 o 
  -4   7   4      468.61      445.59     37.95 o 
  -3   7   4     1382.33     1416.60     30.99 o 
  -2   7   4      196.74      198.78     16.22 o 
  -1   7   4       77.10       75.38     15.60 o 
   0   7   4      232.01      286.72     17.81 o 
   1   7   4       42.38       83.31     18.06 o 
   2   7   4       10.42       -1.77     22.65 o 
   3   7   4       38.19       36.22     36.80 o 
   4   7   4      177.61      250.79     46.32 o 
   5   7   4       12.35        5.05     42.42 o 
   6   7   4        8.02       29.00     52.09 o 
 -10   8   4        4.43      -15.01     39.83 o 
  -9   8   4        2.49       24.82     35.64 o 
  -8   8   4        0.33      -22.80     33.19 o 
  -7   8   4        6.08      -18.76     36.65 o 
  -6   8   4        3.50      -24.96     30.74 o 
  -5   8   4       41.33      -10.82     33.91 o 
  -4   8   4      263.61      246.61     35.79 o 
  -3   8   4      477.43      463.63     37.95 o 
  -2   8   4      373.36      391.14     24.91 o 
  -1   8   4        0.12        5.06     17.19 o 
   0   8   4        1.51       -4.77     18.28 o 
   1   8   4       15.48        0.26     19.00 o 
   2   8   4       35.46        6.06     43.87 o 
   3   8   4       18.30       -0.58     48.05 o 
   4   8   4        1.47        8.08     47.47 o 
   5   8   4        5.79      -22.94     49.93 o 
  -9   9   4        1.85      -18.61     36.94 o 
  -8   9   4       30.71       48.77     37.81 o 
  -7   9   4       84.72      105.92     35.93 o 
  -6   9   4       28.54       21.07     38.82 o 
  -5   9   4       80.01      136.51     35.79 o 
  -4   9   4      373.07      388.02     40.26 o 
  -3   9   4       14.53        7.50     34.34 o 
  -2   9   4       25.53       11.83     33.33 o 
  -1   9   4      339.74      433.56     30.78 o 
   0   9   4      107.39       95.22     26.56 o 
   1   9   4        0.30        4.86     26.96 o 
   2   9   4       78.91       76.33     49.21 o 
   3   9   4       49.78       26.26     56.85 o 
   4   9   4        4.60       15.15     63.06 o 
  -8  10   4        8.29       -0.87     40.40 o 
  -7  10   4       79.91       59.60     38.09 o 
  -6  10   4       18.11       20.35     38.82 o 
  -5  10   4       94.49      147.33     38.96 o 
  -4  10   4        9.71       23.52     38.09 o 
  -3  10   4        0.28        2.89     32.18 o 
  -2  10   4        0.17       -6.20     30.74 o 
  -1  10   4      220.73      194.18     30.40 o 
   0  10   4        0.69      -10.71     29.69 o 
   1  10   4        3.00       -8.66     48.92 o 
   2  10   4        4.35      -10.68     56.85 o 
  -7  11   4        5.71      -16.45     39.68 o 
  -6  11   4       12.19        3.46     40.98 o 
  -5  11   4       63.51       81.82     41.41 o 
  -4  11   4        4.11       -6.06     34.92 o 
  -3  11   4        0.61       15.58     34.92 o 
  -2  11   4      100.91      123.81     38.24 o 
  -1  11   4        2.22      -34.34     34.49 o 
   0  11   4        1.01      -39.98     39.10 o 
   0 -14   5       19.37       -8.66     51.51 o 
   1 -14   5        4.34      -70.35     46.90 o 
   2 -14   5        3.92        1.44     44.73 o 
   3 -14   5        1.61       -4.90     37.81 o 
   4 -14   5        9.40      -26.77     31.89 o 
   5 -14   5       35.65       58.63     45.17 o 
   6 -14   5        9.00       11.13     30.30 o 
  -2 -13   5        0.70       -9.96     52.24 o 
  -1 -13   5       42.66       11.26     48.05 o 
   0 -13   5      150.83      117.89     52.38 o 
   1 -13   5       17.91       -9.52     44.73 o 
   2 -13   5        7.00      -52.09     45.89 o 
   3 -13   5      141.08      129.04     33.57 o 
   4 -13   5       68.45       84.13     27.88 o 
   5 -13   5       27.28       26.18     27.38 o 
   6 -13   5      165.45      160.03     27.39 o 
   7 -13   5        0.46      -24.40     30.74 o 
   8 -13   5        2.39      -13.54     28.29 o 
  -4 -12   5       10.61      -18.61     50.07 o 
  -3 -12   5        1.22       25.83     51.51 o 
  -2 -12   5        2.98      -25.11     44.01 o 
  -1 -12   5        0.92      -34.34     40.69 o 
   0 -12   5      136.98       93.36     47.04 o 
   1 -12   5      136.17       98.27     42.86 o 
   2 -12   5      165.30      147.71     35.50 o 
   3 -12   5       14.59       16.48     25.97 o 
   4 -12   5        3.57      -12.64     30.40 o 
   5 -12   5      576.60      643.17     33.25 o 
   6 -12   5        9.24       32.05     24.84 o 
   7 -12   5       28.85       48.18     27.48 o 
   8 -12   5      125.81      143.57     28.42 o 
   9 -12   5       16.70       -2.74     35.79 o 
  -5 -11   5       19.13       -1.73     45.17 o 
  -4 -11   5      203.11      175.32     50.94 o 
  -3 -11   5       44.23       60.03     47.62 o 
  -2 -11   5       33.57       19.48     40.69 o 
  -1 -11   5      153.43      182.54     46.03 o 
   0 -11   5      297.49      248.05     41.56 o 
   1 -11   5        0.06      -14.86     39.10 o 
   2 -11   5      342.45      287.36     26.55 o 
   3 -11   5      161.10      178.00     25.61 o 
   4 -11   5        1.55      -14.61     23.30 o 
   5 -11   5       81.23       84.17     25.76 o 
   6 -11   5        4.20       13.89     23.61 o 
   7 -11   5       88.39       75.33     25.75 o 
   8 -11   5       50.19       40.01     22.63 o 
   9 -11   5        7.49       14.00     33.19 o 
  -6 -10   5        1.47        5.92     46.46 o 
  -5 -10   5       48.87       26.55     44.16 o 
  -4 -10   5        2.63       -4.62     43.15 o 
  -3 -10   5        8.49       -0.29     39.25 o 
  -2 -10   5       67.04       47.91     38.09 o 
  -1 -10   5      173.58      168.69     39.10 o 
   0 -10   5      412.70      309.52     41.70 o 
   1 -10   5      491.83      421.35     37.95 o 
   2 -10   5       22.80        4.50     20.57 o 
   3 -10   5      544.38      555.73     32.18 o 
   4 -10   5      872.55      854.80     30.96 o 
   5 -10   5      340.15      351.67     27.09 o 
   6 -10   5       29.21       41.89     20.47 o 
   7 -10   5       49.09       55.02     21.14 o 
   8 -10   5       23.54       60.15     24.33 o 
   9 -10   5       11.70        9.38     35.50 o 
  10 -10   5       41.29       43.29     38.67 o 
  -7  -9   5        1.88       22.65     47.62 o 
  -6  -9   5        0.74       22.22     40.12 o 
  -5  -9   5      129.64      139.97     42.42 o 
  -4  -9   5       56.89       37.52     35.64 o 
  -3  -9   5       33.75       17.03     32.18 o 
  -2  -9   5      222.86      232.32     20.94 o 
  -1  -9   5      101.08       98.99     30.88 o 
   0  -9   5       10.50      -20.63     32.47 o 
   1  -9   5      146.30      107.65     30.88 o 
   2  -9   5      488.10      453.38     22.35 o 
   3  -9   5       46.64       66.07     19.27 o 
   4  -9   5      152.80      164.86     21.59 o 
   5  -9   5        3.36       23.05     20.15 o 
   6  -9   5       77.94      102.03     22.27 o 
   7  -9   5      405.96      396.29     24.27 o 
   8  -9   5       18.84       59.60     32.76 o 
   9  -9   5       15.47       32.90     32.76 o 
  10  -9   5        0.13        1.30     33.62 o 
  -8  -8   5       31.69       35.06     43.15 o 
  -7  -8   5        5.32      -12.12     39.68 o 
  -6  -8   5        0.28      -18.76     42.28 o 
  -5  -8   5       77.05       44.30     33.04 o 
  -4  -8   5      576.75      545.45     38.24 o 
  -3  -8   5      228.58      209.81     33.48 o 
  -2  -8   5      181.30      179.43     21.07 o 
  -1  -8   5      711.19      676.22     20.56 o 
   0  -8   5     1090.40     1037.56     22.10 o 
   1  -8   5       15.09       21.64     28.14 o 
   2  -8   5     1790.36     1620.73     32.03 o 
   3  -8   5     1445.52     1365.07     36.29 o 
   4  -8   5      272.69      319.75     19.03 o 
   5  -8   5      798.96      776.96     24.90 o 
   6  -8   5      982.34      916.55     43.94 o 
   7  -8   5     1318.54     1218.87     41.13 o 
   8  -8   5       15.80       30.74     30.30 o 
   9  -8   5       42.55       42.71     29.44 o 
  10  -8   5      102.64      116.16     35.93 o 
  11  -8   5        0.27       69.84     39.39 o 
  -8  -7   5        3.82       65.66     37.23 o 
  -7  -7   5      145.24      181.82     39.68 o 
  -6  -7   5      563.36      568.39     42.28 o 
  -5  -7   5      145.31      138.24     38.53 o 
  -4  -7   5        0.82       -6.49     25.11 o 
  -3  -7   5      410.29      377.92     32.47 o 
  -2  -7   5        6.43       12.37     14.14 o 
  -1  -7   5       64.20       60.45     14.28 o 
   0  -7   5      415.94      420.88     17.18 o 
   1  -7   5      424.41      419.55     15.27 o 
   2  -7   5      113.30      136.03      9.93 o 
   3  -7   5       95.53       89.97      7.22 o 
   4  -7   5       51.56       41.78     15.10 o 
   5  -7   5        7.55       17.71     23.45 o 
   6  -7   5        4.60        7.10     15.85 o 
   7  -7   5       13.10       28.95     16.95 o 
   8  -7   5       17.42       23.38     29.73 o 
   9  -7   5        0.16      -10.82     24.82 o 
  10  -7   5       18.07        9.52     30.30 o 
  11  -7   5        1.32       17.75     33.19 o 
  -9  -6   5       87.34      169.84     44.88 o 
  -8  -6   5      523.92      442.85     42.86 o 
  -7  -6   5        9.92       33.77     36.65 o 
  -6  -6   5        3.47      -21.07     30.74 o 
  -5  -6   5      115.28      119.05     27.85 o 
  -4  -6   5      266.17      243.14     28.86 o 
  -3  -6   5      139.15      162.85     27.20 o 
  -2  -6   5     1809.36     1650.39     36.07 o 
  -1  -6   5     3225.57     3203.26     33.54 o 
   0  -6   5        3.43       -0.88     11.74 o 
   1  -6   5     1958.28     2043.01     39.25 o 
   2  -6   5     4655.53     4472.67     59.83 o 
   3  -6   5     4241.87     4449.91    119.25 o 
   4  -6   5     1870.85     1914.00     27.56 o 
   5  -6   5     2654.63     2601.44     31.80 o 
   6  -6   5     1640.82     1574.74     26.36 o 
   7  -6   5      285.44      281.38     30.59 o 
   8  -6   5      180.21      151.80     26.84 o 
   9  -6   5      128.18       86.58     31.75 o 
  10  -6   5        0.09       10.97     27.85 o 
  11  -6   5        4.70       34.49     36.22 o 
 -10  -5   5        0.35       26.55     39.68 o 
  -9  -5   5        6.89       67.53     44.88 o 
  -8  -5   5      373.71      353.97     41.41 o 
  -7  -5   5       20.76        5.63     35.79 o 
  -6  -5   5      830.10      704.76     41.13 o 
  -5  -5   5       96.02       85.71     29.87 o 
  -4  -5   5       13.05       14.96     17.88 o 
  -3  -5   5       81.72       81.78     13.64 o 
  -2  -5   5       38.42       53.02     12.37 o 
  -1  -5   5        0.75        8.10     12.03 o 
   0  -5   5      101.54      128.03     12.00 o 
   1  -5   5       34.02       47.21     13.64 o 
   2  -5   5      646.50      681.71     12.42 o 
   3  -5   5      320.37      329.88     11.02 o 
   4  -5   5      315.18      318.46     11.62 o 
   5  -5   5        4.85       -6.70     12.13 o 
   6  -5   5       34.95       35.69     12.93 o 
   7  -5   5      360.92      297.98     25.97 o 
   8  -5   5      217.72      220.92     27.56 o 
   9  -5   5       57.93       98.84     29.87 o 
  10  -5   5       38.59       44.44     28.43 o 
  11  -5   5       12.63       22.80     33.48 o 
 -10  -4   5        3.82       10.68     37.08 o 
  -9  -4   5        1.37       12.95     31.89 o 
  -8  -4   5       24.47       -7.56     23.22 o 
  -7  -4   5      440.23      431.34     43.87 o 
  -6  -4   5     2304.97     2409.87     40.05 o 
  -5  -4   5      118.33      110.75     16.97 o 
  -4  -4   5       58.75       36.48     15.01 o 
  -3  -4   5     8162.35     7990.38    137.45 o 
  -2  -4   5      272.68      230.17     13.55 o 
  -1  -4   5      240.94      288.78     13.00 o 
   0  -4   5     6703.44     7079.88     67.75 o 
   1  -4   5     6534.94     6561.21     91.77 o 
   2  -4   5      147.46      198.17      9.28 o 
   3  -4   5      194.44      253.16     12.12 o 
   4  -4   5     2954.85     2647.06     49.44 o 
   5  -4   5     1860.77     1821.60     25.76 o 
   6  -4   5       87.66       83.12     24.96 o 
   7  -4   5      639.90      681.52     34.34 o 
   8  -4   5     1013.49     1029.14     40.84 o 
   9  -4   5        1.31        7.21     31.31 o 
  10  -4   5        1.49       -9.96     32.90 o 
 -10  -3   5       15.62      -37.37     33.19 o 
  -9  -3   5      115.80       74.75     36.07 o 
  -8  -3   5       43.09       21.01     21.88 o 
  -7  -3   5      596.03      562.93     24.96 o 
  -6  -3   5        9.05        5.88     18.75 o 
  -5  -3   5       28.86       25.51     16.85 o 
  -4  -3   5       26.37       24.88     12.96 o 
  -3  -3   5      269.78      299.02     14.77 o 
  -2  -3   5        5.61       12.06     10.24 o 
  -1  -3   5      327.29      419.50     24.68 o 
   0  -3   5        0.70       12.26      8.08 o 
   1  -3   5      619.61      643.90     13.42 o 
   2  -3   5      142.26      116.64     11.12 o 
   3  -3   5     2046.60     2100.75     32.81 o 
   4  -3   5        0.33        3.37      8.31 o 
   5  -3   5      514.21      489.45     20.00 o 
   6  -3   5      811.61      780.37     34.78 o 
   7  -3   5        5.03       18.04     25.40 o 
   8  -3   5      121.57      144.59     32.18 o 
   9  -3   5        3.33        1.15     28.72 o 
  10  -3   5        0.39        9.71     22.22 o 
  11  -3   5       14.69       -2.57     26.26 o 
 -11  -2   5       19.41      -14.57     37.37 o 
 -10  -2   5       55.89       39.54     34.05 o 
  -9  -2   5       12.59      -38.09     33.19 o 
  -8  -2   5      633.66      573.16     39.10 o 
  -7  -2   5     1779.90     1663.69     75.04 o 
  -6  -2   5      609.32      571.88     20.39 o 
  -5  -2   5      221.91      256.01     17.40 o 
  -4  -2   5     1052.00      992.33     38.60 o 
  -3  -2   5     2061.59     2243.33     55.41 o 
  -2  -2   5     5212.86     6221.33    306.64 o 
  -1  -2   5     7365.92     7487.51     51.66 o 
   0  -2   5    10611.99    10330.56    145.02 o 
   1  -2   5       86.77       71.79      8.69 o 
   2  -2   5      183.75      178.70     11.07 o 
   3  -2   5    12057.42    12549.22    344.59 o 
   4  -2   5     3215.31     3476.06     42.16 o 
   5  -2   5      247.39      274.63     17.04 o 
   6  -2   5      575.67      581.38     28.86 o 
   7  -2   5        4.92       15.58     27.85 o 
   8  -2   5       52.39       88.74     30.01 o 
   9  -2   5        0.95      -10.33     15.17 o 
  10  -2   5        0.92       -1.81     16.29 o 
 -11  -1   5        0.64      -24.82     34.63 o 
 -10  -1   5       64.44       30.30     34.20 o 
  -9  -1   5       32.36        6.49     30.45 o 
  -8  -1   5       56.17       18.47     28.28 o 
  -7  -1   5      206.65      190.19     22.94 o 
  -6  -1   5      722.99      721.08     26.12 o 
  -5  -1   5       50.29       63.23     13.85 o 
  -4  -1   5     1322.85     1386.10     71.64 o 
  -3  -1   5      133.26      151.75     10.61 o 
  -2  -1   5      368.12      342.10     10.97 o 
  -1  -1   5      518.12      550.83     10.35 o 
   0  -1   5     1674.17     1642.30     40.55 o 
   1  -1   5     1916.34     1959.13     34.99 o 
   2  -1   5      604.46      590.48     15.23 o 
   3  -1   5      212.30      207.06     12.78 o 
   4  -1   5     1330.73     1282.03     26.19 o 
   5  -1   5     1374.86     1483.02     77.92 o 
   6  -1   5        0.57       13.85     25.11 o 
   7  -1   5        2.78       -1.44     16.63 o 
   8  -1   5      838.63      647.28     21.63 o 
   9  -1   5       83.99       45.68     17.94 o 
  10  -1   5        2.91        1.24     20.85 o 
 -11   0   5       19.89        5.63     34.05 o 
 -10   0   5       51.38       16.74     33.04 o 
  -9   0   5        0.64      -18.90     31.17 o 
  -8   0   5       41.33       34.78     31.02 o 
  -7   0   5      524.39      539.39     31.75 o 
  -6   0   5       11.89       11.39     12.09 o 
  -5   0   5     1262.00     1351.96     43.36 o 
  -4   0   5     2715.12     2983.39    125.90 o 
  -3   0   5       57.54       64.79     16.31 o 
  -2   0   5     2776.25     2705.67    124.39 o 
  -1   0   5     2790.29     2536.79     56.78 o 
   0   0   5       81.60       80.88      8.15 o 
   1   0   5      400.89      384.05      7.93 o 
   2   0   5     3672.53     3420.11     62.55 o 
   3   0   5      152.61      135.69     13.76 o 
   4   0   5        1.78       26.61     16.69 o 
   5   0   5      641.80      616.83     18.25 o 
   6   0   5      320.52      322.26     18.81 o 
   7   0   5       19.36       34.08     16.74 o 
   8   0   5        9.16        1.40     17.04 o 
   9   0   5        0.97       -3.88     18.74 o 
  10   0   5       23.94       -0.14     32.76 o 
 -11   1   5       31.41       32.32     33.62 o 
 -10   1   5        8.01       18.47     31.31 o 
  -9   1   5       39.92        1.59     30.30 o 
  -8   1   5       10.78        9.52     25.69 o 
  -7   1   5       74.27       66.09     25.69 o 
  -6   1   5       22.06       20.92     21.64 o 
  -5   1   5        3.81       -0.75      8.96 o 
  -4   1   5        6.63        4.91     15.73 o 
  -3   1   5     1571.30     1575.60     32.18 o 
  -2   1   5     2537.39     2422.81     66.38 o 
  -1   1   5      616.20      621.37     21.36 o 
   0   1   5     1802.47     1709.05     23.91 o 
   1   1   5     1616.65     1604.09     14.17 o 
   2   1   5      148.10      148.15      8.22 o 
   3   1   5     2474.96     2292.62     50.64 o 
   4   1   5     1314.76     1283.46     49.10 o 
   5   1   5       80.13       98.19     14.73 o 
   6   1   5      103.18       90.55     19.31 o 
   7   1   5      340.71      350.15     24.69 o 
   8   1   5       19.40       24.53     32.32 o 
   9   1   5        9.15       11.40     27.85 o 
 -11   2   5        1.51      -38.53     32.18 o 
 -10   2   5       64.72       65.80     31.75 o 
  -9   2   5      110.81      108.66     29.29 o 
  -8   2   5      480.23      505.05     33.04 o 
  -7   2   5      312.97      346.75     27.85 o 
  -6   2   5      572.38      633.47     31.89 o 
  -5   2   5     1292.69     1378.05     33.91 o 
  -4   2   5      569.90      584.55     26.12 o 
  -3   2   5     1800.44     1852.22     35.93 o 
  -2   2   5     9553.53    10015.34    212.77 o 
  -1   2   5     2361.78     2369.97     75.50 o 
   0   2   5      158.26      161.45      9.23 o 
   1   2   5      683.77      569.21     12.50 o 
   2   2   5      351.15      334.29     12.14 o 
   3   2   5        1.70        6.78     19.12 o 
   4   2   5      163.56      143.37     17.70 o 
   5   2   5      172.86      153.48     22.20 o 
   6   2   5        1.89      -13.56     23.81 o 
   7   2   5       50.99       54.69     31.60 o 
   8   2   5        2.31        3.03     28.86 o 
   9   2   5        2.58       11.83     31.89 o 
 -11   3   5       15.41       15.30     33.77 o 
 -10   3   5       12.22        6.93     32.03 o 
  -9   3   5        2.04       19.77     26.12 o 
  -8   3   5      192.01      195.09     29.15 o 
  -7   3   5      794.53      810.24     34.78 o 
  -6   3   5      387.79      364.07     23.52 o 
  -5   3   5      274.97      267.24     23.81 o 
  -4   3   5     1089.67      965.07     30.01 o 
  -3   3   5      104.84       94.16      8.80 o 
  -2   3   5      390.66      409.37     13.54 o 
  -1   3   5      689.43      688.19     13.80 o 
   0   3   5     2674.37     2680.20     68.91 o 
   1   3   5        1.76       -3.76     10.35 o 
   2   3   5     1230.58     1252.97     37.58 o 
   3   3   5     1034.74     1093.37     28.16 o 
   4   3   5        0.86        0.65     17.54 o 
   5   3   5      125.63      101.88     30.16 o 
   6   3   5      439.69      525.97     38.38 o 
   7   3   5       17.06        9.67     31.89 o 
   8   3   5       23.33       19.91     39.68 o 
 -11   4   5        4.24        2.89     29.87 o 
 -10   4   5       71.92       83.55     30.74 o 
  -9   4   5        9.35        5.63     24.96 o 
  -8   4   5       44.97       57.43     25.97 o 
  -7   4   5      237.19      278.93     24.68 o 
  -6   4   5      215.08      221.21     24.24 o 
  -5   4   5      393.98      378.23     17.19 o 
  -4   4   5        5.33       20.90     15.04 o 
  -3   4   5     1439.18     1470.01     30.31 o 
  -2   4   5       88.19      100.65     11.74 o 
  -1   4   5       66.28       59.34     12.46 o 
   0   4   5      478.05      448.57     14.49 o 
   1   4   5      277.65      299.05     15.24 o 
   2   4   5        0.38      -18.78     12.61 o 
   3   4   5        1.22       -6.60     18.34 o 
   4   4   5       48.43       36.09     18.92 o 
   5   4   5       39.55       10.39     35.35 o 
   6   4   5       14.65        3.46     34.49 o 
   7   4   5        9.19        7.50     39.10 o 
   8   4   5       12.94       -4.62     41.99 o 
  -9   5   5       10.63       -6.64     26.84 o 
  -8   5   5       19.81       27.27     24.96 o 
  -7   5   5        0.54        8.42     16.04 o 
  -6   5   5       60.31       44.55     15.96 o 
  -5   5   5      246.82      207.97     17.83 o 
  -4   5   5     1218.18     1103.88     23.66 o 
  -3   5   5      282.00      307.82     14.18 o 
  -2   5   5      851.68      925.81     19.08 o 
  -1   5   5      951.62      981.26     32.42 o 
   0   5   5      248.97      277.17     18.98 o 
   1   5   5       85.21       87.62     14.80 o 
   2   5   5      900.43     1025.53     22.59 o 
   3   5   5        6.26       -2.82     22.57 o 
   4   5   5      154.44      137.00     23.84 o 
   5   5   5       80.58       89.75     37.81 o 
   6   5   5       62.52       58.15     39.83 o 
   7   5   5        6.60       -0.14     43.58 o 
 -11   6   5        4.13      -24.68     33.04 o 
 -10   6   5        1.84      -29.73     27.99 o 
  -9   6   5        7.42       -8.23     27.85 o 
  -8   6   5       17.74       23.52     32.90 o 
  -7   6   5       14.80       -4.62     28.43 o 
  -6   6   5      202.53      188.31     19.18 o 
  -5   6   5     2020.29     2122.99     32.99 o 
  -4   6   5      109.25      132.41     17.52 o 
  -3   6   5      407.36      435.56     21.26 o 
  -2   6   5        2.77       -0.72     14.07 o 
  -1   6   5       69.00       76.65     16.88 o 
   0   6   5       63.76       73.33     15.82 o 
   1   6   5       15.78       17.49     16.52 o 
   2   6   5        2.63       14.36     22.13 o 
   3   6   5        3.04      -11.64     23.47 o 
   4   6   5        0.18        5.77     40.12 o 
   5   6   5        5.77      -11.54     41.85 o 
   6   6   5        6.90       -2.16     45.02 o 
 -10   7   5        8.73       32.76     37.52 o 
  -9   7   5       36.12       43.43     37.52 o 
  -8   7   5        4.45        2.74     35.06 o 
  -7   7   5      140.15      157.86     33.19 o 
  -6   7   5      336.45      276.48     34.63 o 
  -5   7   5       41.22       36.07     33.48 o 
  -4   7   5       19.88       52.38     33.33 o 
  -3   7   5      326.63      336.20     22.23 o 
  -2   7   5      621.26      661.82     21.36 o 
  -1   7   5       77.81       78.90     18.03 o 
   0   7   5      311.79      391.81     20.69 o 
   1   7   5      284.42      316.18     28.47 o 
   2   7   5        0.85       -4.01     24.94 o 
   3   7   5       46.57       24.55     26.05 o 
   4   7   5      119.31      143.87     45.60 o 
   5   7   5        4.50       16.59     47.04 o 
 -10   8   5       18.04        6.78     40.69 o 
  -9   8   5       14.07       11.83     35.93 o 
  -8   8   5       11.80       21.93     33.48 o 
  -7   8   5       35.97       -0.29     35.21 o 
  -6   8   5      169.29      216.74     35.93 o 
  -5   8   5      146.22      151.66     36.51 o 
  -4   8   5      111.96       99.28     33.19 o 
  -3   8   5      148.88      139.97     31.02 o 
  -2   8   5       64.66       87.59     31.02 o 
  -1   8   5       63.05       71.17     18.37 o 
   0   8   5       13.71       10.90     19.91 o 
   1   8   5        0.04      -11.11     20.85 o 
   2   8   5       21.80       22.86     25.16 o 
   3   8   5        9.38      -19.05     52.24 o 
   4   8   5        0.95       14.00     53.53 o 
  -9   9   5        9.28        2.02     37.52 o 
  -8   9   5        0.20       -9.52     37.66 o 
  -7   9   5       52.98       58.73     36.51 o 
  -6   9   5       24.68       21.50     38.24 o 
  -5   9   5       61.64       41.70     35.06 o 
  -4   9   5      157.13      177.49     39.10 o 
  -3   9   5      212.98      182.97     34.78 o 
  -2   9   5        0.72       -3.61     33.77 o 
  -1   9   5        2.43       36.07     34.05 o 
   0   9   5       30.19       60.35     36.80 o 
   1   9   5        0.13      -17.42     27.71 o 
   2   9   5        1.28        8.51     54.26 o 
   3   9   5       18.50        5.34     49.06 o 
  -7  10   5        0.56       -9.09     37.23 o 
  -6  10   5        0.55       14.29     39.68 o 
  -5  10   5        1.71        8.95     36.94 o 
  -4  10   5       12.65       23.67     37.95 o 
  -3  10   5       59.28       36.22     33.04 o 
  -2  10   5        5.19       -8.51     33.48 o 
  -1  10   5       52.84       34.78     37.66 o 
   0  10   5        6.83       -4.76     37.95 o 
   1  10   5        8.89      -54.26     54.11 o 
  -5  11   5       49.03       38.82     41.99 o 
  -4  11   5       10.07        9.67     35.50 o 
  -3  11   5        0.71      -11.69     36.65 o 
  -2  11   5       18.17       50.79     37.66 o 
   0 -14   6       11.40        0.29     48.05 o 
   1 -14   6       24.56      -55.70     51.51 o 
   2 -14   6        0.37      -55.56     45.17 o 
   3 -14   6       28.76      -42.71     48.05 o 
   4 -14   6       18.98      -20.73     31.72 o 
   5 -14   6      119.63       87.99     29.63 o 
   6 -14   6       37.95       31.25     35.70 o 
  -2 -13   6       42.18       74.31     46.46 o 
  -1 -13   6       51.08        2.31     45.31 o 
   0 -13   6      129.60       86.87     44.44 o 
   1 -13   6      102.38      105.48     44.88 o 
   2 -13   6        8.08      -16.16     39.10 o 
   3 -13   6       56.48       56.69     26.69 o 
   4 -13   6        7.26       -5.16     29.51 o 
   5 -13   6       50.24       33.74     32.47 o 
   6 -13   6        3.89      -14.94     24.40 o 
   7 -13   6       18.30       21.11     31.78 o 
   8 -13   6        0.44       18.97     28.38 o 
  -4 -12   6        2.34       11.26     51.08 o 
  -3 -12   6        4.85       13.42     44.88 o 
  -2 -12   6       41.95        2.60     47.19 o 
  -1 -12   6      170.17       90.48     43.72 o 
   0 -12   6        0.29      -58.87     42.71 o 
   1 -12   6       22.85        2.31     43.29 o 
   2 -12   6      234.34      129.00     43.00 o 
   3 -12   6        5.84       -2.64     27.88 o 
   4 -12   6       17.83       25.14     28.22 o 
   5 -12   6       80.38       89.98     27.12 o 
   6 -12   6      106.03      146.94     28.04 o 
   7 -12   6        0.48        7.79     24.09 o 
   8 -12   6       36.87       19.48     43.15 o 
   9 -12   6       61.41       66.09     41.56 o 
  -5 -11   6        5.49      -25.97     44.73 o 
  -4 -11   6       28.95      -21.07     46.18 o 
  -3 -11   6       17.86        7.79     44.73 o 
  -2 -11   6        0.72      -19.77     43.00 o 
  -1 -11   6      132.94      117.60     37.95 o 
   0 -11   6      106.93       97.83     35.50 o 
   1 -11   6      100.37       89.61     35.79 o 
   2 -11   6      200.98      185.42     37.08 o 
   3 -11   6       79.96       80.54     22.89 o 
   4 -11   6       97.09       91.63     25.00 o 
   5 -11   6      226.91      218.54     24.02 o 
   6 -11   6       23.36       34.59     24.91 o 
   7 -11   6        7.58        8.39     20.33 o 
   8 -11   6       11.73       -6.64     38.38 o 
   9 -11   6        4.26       -3.17     39.25 o 
  -6 -10   6       23.11       20.78     29.02 o 
  -5 -10   6        7.29       -7.34     23.84 o 
  -4 -10   6        0.85      -13.42     42.42 o 
  -3 -10   6       34.36        5.48     35.06 o 
  -2 -10   6      150.18      156.28     38.67 o 
  -1 -10   6       33.28       24.82     34.20 o 
   0 -10   6      181.28      148.48     32.61 o 
   1 -10   6     1144.67      950.50     49.64 o 
   2 -10   6       36.37       42.26     21.70 o 
   3 -10   6      204.82      198.88     23.21 o 
   4 -10   6     2450.05     2330.02     66.88 o 
   5 -10   6      424.08      434.39     26.89 o 
   6 -10   6       73.58       68.30     19.70 o 
   7 -10   6      225.80      242.70     23.00 o 
   8 -10   6       67.40       74.31     33.62 o 
   9 -10   6       45.77       96.10     32.61 o 
  10 -10   6       15.10      -25.54     37.52 o 
  -7  -9   6       59.59       43.94     29.72 o 
  -6  -9   6        3.71        3.71     26.75 o 
  -5  -9   6      111.68      126.05     24.80 o 
  -4  -9   6       44.61       62.30     21.49 o 
  -3  -9   6        0.78       -2.60     19.67 o 
  -2  -9   6      159.21      147.50     19.32 o 
  -1  -9   6      299.95      232.47     31.02 o 
   0  -9   6      149.62      145.60     31.89 o 
   1  -9   6      445.15      431.31     33.77 o 
   2  -9   6       97.27      114.70     21.22 o 
   3  -9   6       72.11       74.38     18.86 o 
   4  -9   6      120.98       78.40     18.29 o 
   5  -9   6        6.10       -0.33     18.72 o 
   6  -9   6       49.30       34.34     25.40 o 
   7  -9   6        2.10       20.06     29.15 o 
   8  -9   6        6.09       23.52     30.01 o 
   9  -9   6        9.57       21.64     29.00 o 
  10  -9   6        7.13       19.91     31.60 o 
  -8  -8   6        4.03       23.00     26.54 o 
  -7  -8   6        1.66       14.16     26.96 o 
  -6  -8   6       48.08       46.74     23.74 o 
  -5  -8   6       15.94        9.03     21.27 o 
  -4  -8   6      112.28      102.84     20.87 o 
  -3  -8   6      493.67      460.82     23.52 o 
  -2  -8   6       19.03       30.85     15.89 o 
  -1  -8   6      490.96      461.88     20.30 o 
   0  -8   6     2178.28     2052.93     44.23 o 
   1  -8   6      695.98      601.70     50.29 o 
   2  -8   6      514.37      506.85     39.32 o 
   3  -8   6     3502.64     3479.09     78.64 o 
   4  -8   6     2651.23     2697.77     57.86 o 
   5  -8   6      169.50      166.71     18.83 o 
   6  -8   6      115.40      124.73     19.45 o 
   7  -8   6       16.93       -2.02     24.53 o 
   8  -8   6        5.27       27.85     25.40 o 
   9  -8   6      104.12      109.96     33.91 o 
  10  -8   6       72.88       59.16     35.79 o 
  -8  -7   6        2.46       -8.24     27.00 o 
  -7  -7   6       79.54       75.05     24.39 o 
  -6  -7   6      125.60       99.70     21.73 o 
  -5  -7   6        2.21       19.96     18.17 o 
  -4  -7   6        0.37       -2.35     16.08 o 
  -3  -7   6      138.27      130.58     17.52 o 
  -2  -7   6      178.16      168.53     17.40 o 
  -1  -7   6       79.99       69.13     15.87 o 
   0  -7   6       38.11       35.61     14.02 o 
   1  -7   6        4.07       -2.09     13.91 o 
   2  -7   6      132.59      149.73     13.57 o 
   3  -7   6        3.04       24.73     13.75 o 
   4  -7   6       48.34       57.82     15.39 o 
   5  -7   6      175.81      168.04     17.34 o 
   6  -7   6      713.26      695.21     34.78 o 
   7  -7   6       62.12       98.12     27.42 o 
   8  -7   6        9.13       27.27     24.82 o 
   9  -7   6        0.86       44.16     26.84 o 
  10  -7   6        0.09       18.04     29.58 o 
  11  -7   6        4.00       22.22     37.08 o 
  -9  -6   6        1.16       18.04     37.37 o 
  -8  -6   6       18.48        1.74     23.83 o 
  -7  -6   6      248.01      217.19     26.60 o 
  -6  -6   6       21.75        9.59     21.62 o 
  -5  -6   6      576.90      586.35     25.14 o 
  -4  -6   6      879.03      884.75     26.05 o 
  -3  -6   6       82.26       88.70     17.01 o 
  -2  -6   6      692.70      648.71     23.67 o 
  -1  -6   6     4015.98     4086.27     39.92 o 
   0  -6   6      228.39      219.31     14.44 o 
   1  -6   6     1271.89     1310.33     40.62 o 
   2  -6   6     4002.04     3658.61    126.41 o 
   3  -6   6     2735.51     2782.99     26.03 o 
   4  -6   6       32.06       48.78     10.82 o 
   5  -6   6     1640.10     1601.65     25.35 o 
   6  -6   6     1491.75     1351.07     40.55 o 
   7  -6   6      556.88      519.62     31.02 o 
   8  -6   6      135.72      162.05     31.31 o 
   9  -6   6       64.63       90.91     30.74 o 
  10  -6   6        1.38      -13.56     34.05 o 
  11  -6   6       47.53       56.71     34.34 o 
  -9  -5   6       46.82       18.76     35.79 o 
  -8  -5   6        5.93       18.58     24.09 o 
  -7  -5   6      176.92      157.83     24.39 o 
  -6  -5   6        7.69        0.82     19.32 o 
  -5  -5   6        1.71        5.90     19.52 o 
  -4  -5   6       60.59       44.66     15.93 o 
  -3  -5   6        1.44       15.15     13.70 o 
  -2  -5   6       78.40       78.05     14.82 o 
  -1  -5   6        8.32        0.50     11.78 o 
   0  -5   6       13.07       27.68     12.72 o 
   1  -5   6      298.70      291.34     15.29 o 
   2  -5   6       10.22       22.48     12.16 o 
   3  -5   6      179.24      183.07      9.93 o 
   4  -5   6      577.54      544.59     16.23 o 
   5  -5   6       66.34       80.05     12.24 o 
   6  -5   6      311.86      336.79     26.55 o 
   7  -5   6        4.36       17.60     27.27 o 
   8  -5   6        2.24       25.97     27.27 o 
   9  -5   6       55.44       63.64     33.62 o 
  10  -5   6       36.90       71.72     35.06 o 
  11  -5   6       42.91       68.83     40.84 o 
 -10  -4   6       34.55       23.38     34.78 o 
  -9  -4   6      515.35      464.50     43.00 o 
  -8  -4   6      198.06      193.20     51.08 o 
  -7  -4   6        0.27        4.81     20.19 o 
  -6  -4   6       11.00        0.69     25.25 o 
  -5  -4   6      440.86      429.77     22.13 o 
  -4  -4   6      260.64      267.88     16.94 o 
  -3  -4   6      218.58      182.31     16.75 o 
  -2  -4   6    10659.96    11889.07     94.44 o 
  -1  -4   6       84.79       68.73     12.08 o 
   0  -4   6      947.28     1085.16     19.74 o 
   1  -4   6     8324.33     8268.43    271.79 o 
   2  -4   6    18129.14    18794.34    391.63 o 
   3  -4   6      167.88      157.21     16.31 o 
   4  -4   6      888.42      800.06     19.00 o 
   5  -4   6     1342.32     1297.39     24.69 o 
   6  -4   6      261.17      275.32     26.41 o 
   7  -4   6      103.34      102.89     25.54 o 
   8  -4   6      131.53      123.81     26.84 o 
   9  -4   6       58.93       85.14     28.43 o 
  10  -4   6        0.86       44.44     37.66 o 
  11  -4   6        5.46       -0.21     10.62 o 
 -10  -3   6        0.73       30.01     36.07 o 
  -9  -3   6        1.61        2.02     34.34 o 
  -8  -3   6       10.51       29.73     31.02 o 
  -7  -3   6        3.58       16.49     21.62 o 
  -6  -3   6      220.77      218.88     19.62 o 
  -5  -3   6      175.49      188.33     17.22 o 
  -4  -3   6        7.17       -7.87     13.62 o 
  -3  -3   6       65.64       69.14     14.02 o 
  -2  -3   6      241.56      244.91     12.68 o 
  -1  -3   6      495.34      538.37     14.73 o 
   0  -3   6       26.55       15.53     12.05 o 
   1  -3   6       86.93       79.93      9.63 o 
   2  -3   6     3418.60     3515.11     52.89 o 
   3  -3   6     1202.31     1091.76     31.17 o 
   4  -3   6      413.67      403.30     18.37 o 
   5  -3   6      452.74      478.41     29.00 o 
   6  -3   6       24.21        9.09     24.24 o 
   7  -3   6     1555.57     1596.38     47.19 o 
   8  -3   6      214.46      233.91     32.32 o 
   9  -3   6      101.97      106.06     38.24 o 
  10  -3   6       94.79       56.87     14.42 o 
 -11  -2   6       23.30       16.88     36.94 o 
 -10  -2   6        0.68        5.34     35.93 o 
  -9  -2   6       30.96        6.49     32.47 o 
  -8  -2   6      488.39      467.10     40.55 o 
  -7  -2   6      975.01      972.14     42.42 o 
  -6  -2   6      696.48      727.69     22.78 o 
  -5  -2   6      156.01      179.50     16.78 o 
  -4  -2   6     2840.76     3322.47     34.32 o 
  -3  -2   6     1817.21     1970.95    114.28 o 
  -2  -2   6      384.89      383.48     12.15 o 
  -1  -2   6      695.68      690.78     13.47 o 
   0  -2   6     5950.38     5702.78     57.65 o 
   1  -2   6      911.95      851.18     16.26 o 
   2  -2   6       35.45       82.08     12.19 o 
   3  -2   6     1081.35      989.99     20.85 o 
   4  -2   6     2215.56     2249.28     31.51 o 
   5  -2   6      158.98      166.06     18.70 o 
   6  -2   6       32.03       36.65     21.64 o 
   7  -2   6      559.35      701.58     40.98 o 
   8  -2   6       30.13       47.76     36.65 o 
   9  -2   6       21.11       16.75     14.77 o 
  10  -2   6       20.92        6.99     14.22 o 
 -11  -1   6        1.20        7.79     36.65 o 
 -10  -1   6       27.65      -18.76     35.21 o 
  -9  -1   6        3.42        7.36     32.18 o 
  -8  -1   6        5.93       24.24     32.90 o 
  -7  -1   6      185.55      164.79     32.61 o 
  -6  -1   6        5.36       -5.63     23.67 o 
  -5  -1   6      263.37      255.78     16.07 o 
  -4  -1   6       98.91      132.43     20.78 o 
  -3  -1   6      535.51      658.25     39.61 o 
  -2  -1   6     2596.80     2643.04     29.15 o 
  -1  -1   6      191.46      195.61      9.16 o 
   0  -1   6       14.35       12.88      8.43 o 
   1  -1   6     1358.05     1249.57     53.53 o 
   2  -1   6     3378.14     3517.89     91.99 o 
   3  -1   6      967.49     1030.99     31.38 o 
   4  -1   6      633.37      628.82     27.63 o 
   5  -1   6      990.03     1132.07     54.18 o 
   6  -1   6      162.84      169.84     32.90 o 
   7  -1   6      445.15      385.65     18.11 o 
   8  -1   6        7.09       -4.04     16.66 o 
   9  -1   6       37.27       17.25     16.72 o 
  10  -1   6        0.99        3.36     17.13 o 
 -11   0   6       74.26       92.64     37.66 o 
 -10   0   6       12.82        2.31     33.04 o 
  -9   0   6        0.17       -6.20     29.87 o 
  -7   0   6       12.52       18.90     26.26 o 
  -6   0   6       51.36       39.25     27.13 o 
  -5   0   6     1295.25     1419.47     39.54 o 
  -4   0   6     4886.76     5163.89     67.60 o 
  -3   0   6     5716.56     6520.72     71.28 o 
  -2   0   6        3.00        1.58      8.37 o 
  -1   0   6     1866.40     1670.09     60.97 o 
   0   0   6     2013.59     1827.02     38.17 o 
   1   0   6       50.08       45.30      6.92 o 
   2   0   6     1237.54     1258.60     31.08 o 
   3   0   6     1971.58     2111.32     55.41 o 
   4   0   6       73.76       79.22     22.65 o 
   5   0   6       65.35       63.76     12.09 o 
   6   0   6      120.65      100.18     17.60 o 
   7   0   6        0.57       14.95     17.77 o 
   8   0   6       33.25       41.17     18.65 o 
   9   0   6        1.47       -1.83     17.74 o 
 -11   1   6        0.74      -24.39     34.63 o 
 -10   1   6       15.72       21.50     34.20 o 
  -9   1   6       20.00       52.38     31.75 o 
  -8   1   6      453.21      565.07     37.81 o 
  -7   1   6        2.19        5.48     24.53 o 
  -6   1   6      345.43      316.16     26.98 o 
  -5   1   6      286.50      254.54     24.68 o 
  -4   1   6       99.87      106.93     22.37 o 
  -3   1   6     1764.88     1732.60     36.22 o 
  -2   1   6      718.96      648.80     18.76 o 
  -1   1   6       29.26       24.64      7.10 o 
   0   1   6     1147.29     1123.72     12.09 o 
   1   1   6     2071.47     2012.82     29.72 o 
   2   1   6        4.26       17.26     13.62 o 
   3   1   6      586.77      508.87     15.71 o 
   4   1   6      849.08      873.11     26.61 o 
   5   1   6      314.34      314.65     21.75 o 
   6   1   6       16.60        3.88     22.80 o 
   7   1   6      680.98      649.93     25.88 o 
   8   1   6      216.07      217.46     32.18 o 
   9   1   6        7.23       11.11     26.55 o 
 -11   2   6        5.56       31.46     37.66 o 
 -10   2   6        0.38       27.42     33.04 o 
  -9   2   6      153.31      135.35     34.49 o 
  -8   2   6        4.76        7.36     26.12 o 
  -7   2   6      553.53      508.22     34.20 o 
  -6   2   6      471.35      492.06     31.75 o 
  -5   2   6      528.65      547.33     26.26 o 
  -4   2   6     1520.83     1479.21     34.92 o 
  -3   2   6      645.59      703.02     25.97 o 
  -2   2   6      244.21      253.56     43.72 o 
  -1   2   6       39.81       30.53      8.45 o 
   0   2   6      185.22      205.66     10.24 o 
   1   2   6      263.64      284.38     12.34 o 
   2   2   6      331.72      308.06     13.55 o 
   3   2   6        0.50        3.95     16.53 o 
   4   2   6       45.13       21.22     16.92 o 
   5   2   6        1.10      -10.50     20.17 o 
   6   2   6        8.05       10.82     24.68 o 
   7   2   6       12.67        4.62     30.30 o 
   8   2   6        4.86        4.62     30.01 o 
   9   2   6       11.65       -8.66     32.03 o 
 -11   3   6        0.05        7.21     33.62 o 
 -10   3   6       11.35        2.02     31.60 o 
  -9   3   6        0.75       13.42     28.43 o 
  -8   3   6      187.09      178.93     28.28 o 
  -7   3   6        4.41       -0.29     21.93 o 
  -6   3   6       88.23       68.54     24.96 o 
  -5   3   6      285.65      274.60     25.83 o 
  -4   3   6     1408.03     1258.86     32.18 o 
  -3   3   6     1114.68     1010.65     21.45 o 
  -2   3   6        5.45        7.27     10.58 o 
  -1   3   6      589.67      583.40     17.31 o 
   0   3   6     1661.66     1569.09     26.53 o 
   1   3   6        8.98       13.07     12.55 o 
   2   3   6      602.41      561.39     17.02 o 
   3   3   6     1055.43     1098.00     28.31 o 
   4   3   6      146.04      185.25     20.56 o 
   5   3   6       31.54       20.33     21.98 o 
   6   3   6      319.76      404.18     36.51 o 
   7   3   6      101.27      118.04     33.48 o 
   8   3   6        6.11       23.38     38.24 o 
 -11   4   6        1.13        5.77     30.74 o 
 -10   4   6        1.27       14.57     28.57 o 
  -9   4   6       34.97       52.96     29.87 o 
  -8   4   6      101.89      128.28     26.55 o 
  -7   4   6      993.61      974.16     34.63 o 
  -6   4   6      844.73      836.21     30.59 o 
  -5   4   6        6.44        8.69     15.23 o 
  -4   4   6       18.45       -1.12     16.13 o 
  -3   4   6      430.06      464.26     18.51 o 
  -2   4   6      434.68      520.73     31.65 o 
  -1   4   6       44.34       40.95     13.03 o 
   0   4   6      150.12      149.66     13.34 o 
   1   4   6        2.66       -1.92     13.02 o 
   2   4   6       34.43       16.34     13.95 o 
   3   4   6        7.47      -19.16     19.22 o 
   4   4   6       45.39       16.77     23.55 o 
   5   4   6       29.10       41.41     34.92 o 
   6   4   6       51.10       86.29     36.07 o 
   7   4   6        0.92        2.16     38.82 o 
  -9   5   6      110.82       66.23     25.25 o 
  -8   5   6       74.89       57.09     18.08 o 
  -7   5   6      718.84      609.31     25.83 o 
  -6   5   6      192.02      200.53     18.27 o 
  -5   5   6      149.20      137.10     19.44 o 
  -4   5   6      621.52      592.06     22.83 o 
  -3   5   6        1.84       -3.53     15.91 o 
  -2   5   6      100.54      128.02     14.87 o 
  -1   5   6     1074.54     1212.81     26.18 o 
   0   5   6       22.20       12.69     14.94 o 
   1   5   6      203.74      185.99     17.13 o 
   2   5   6      628.72      752.71     28.33 o 
   3   5   6      105.02      138.43     22.67 o 
   4   5   6       30.74       22.84     25.19 o 
   5   5   6      184.79      182.83     38.53 o 
   6   5   6       28.40       16.59     38.53 o 
 -10   6   6        0.24      -14.57     34.63 o 
  -9   6   6       26.23       37.52     33.91 o 
  -8   6   6       73.59       88.89     29.29 o 
  -7   6   6      212.81      256.85     35.50 o 
  -6   6   6      419.82      388.92     22.78 o 
  -5   6   6      204.67      156.39     20.10 o 
  -4   6   6       10.23       13.85     18.95 o 
  -3   6   6       51.25       17.98     19.33 o 
  -2   6   6      172.36      167.04     18.68 o 
  -1   6   6      130.87      133.45     17.80 o 
   0   6   6      157.90      156.24     18.13 o 
   1   6   6        7.72       14.02     16.69 o 
   2   6   6        0.61      -24.58     23.75 o 
   3   6   6        4.57       -3.40     24.43 o 
   4   6   6       29.62        6.79     24.75 o 
   5   6   6       27.13       13.13     43.15 o 
   6   6   6        8.77       -4.76     41.56 o 
 -10   7   6        0.12       -8.08     35.93 o 
  -9   7   6        7.96       23.95     32.76 o 
  -8   7   6       23.95      -11.69     32.47 o 
  -7   7   6       35.20       47.76     33.91 o 
  -6   7   6       65.80       69.12     33.33 o 
  -5   7   6      526.31      475.75     37.81 o 
  -4   7   6       19.11      -11.26     29.29 o 
  -3   7   6       14.40       19.60     18.94 o 
  -2   7   6      201.21      257.86     22.38 o 
  -1   7   6       40.55       26.40     21.66 o 
   0   7   6       26.79       31.80     18.91 o 
   1   7   6      191.36      238.68     29.36 o 
   2   7   6       24.96       31.85     26.76 o 
   3   7   6       36.00       35.85     26.72 o 
   4   7   6       31.25       71.28     48.20 o 
   5   7   6       59.67      106.49     49.78 o 
  -9   8   6        9.56       20.78     35.79 o 
  -8   8   6        6.26       10.39     35.21 o 
  -7   8   6       64.23       33.48     32.18 o 
  -6   8   6      115.98       81.38     36.94 o 
  -5   8   6       25.27       45.31     36.07 o 
  -4   8   6       26.45       38.09     33.77 o 
  -3   8   6        3.81       23.38     32.47 o 
  -2   8   6        0.08      -21.07     28.14 o 
  -1   8   6        1.53       41.41     31.31 o 
   0   8   6       12.74       21.86     19.45 o 
   1   8   6        0.10      -25.49     27.97 o 
   2   8   6       12.28       29.93     29.76 o 
   3   8   6        9.08      -10.25     49.06 o 
  -8   9   6        0.48      -18.18     40.26 o 
  -7   9   6       24.47        4.62     38.53 o 
  -6   9   6       17.33       33.62     35.50 o 
  -5   9   6        1.10       -1.30     31.31 o 
  -4   9   6       39.60       70.71     33.77 o 
  -3   9   6      121.61      152.96     38.24 o 
  -2   9   6       19.28        0.00     34.34 o 
  -1   9   6       39.69       46.32     35.79 o 
   1   9   6       13.97      -24.96     45.89 o 
   2   9   6       12.49      -14.29     57.29 o 
  -6  10   6        2.62        3.46     35.06 o 
  -5  10   6        8.18      -17.46     35.21 o 
  -4  10   6        6.36        2.31     36.94 o 
  -3  10   6        2.17      -23.09     33.04 o 
  -2  10   6        0.25        0.87     32.90 o 
  -1  10   6        0.60       31.60     40.40 o 
   0 -14   7       23.35      -47.47     51.51 o 
   1 -14   7       15.52      -64.50     43.00 o 
   2 -14   7        0.98      -67.24     46.18 o 
   3 -14   7       78.49       47.04     44.88 o 
   4 -14   7       20.38       -4.23     46.82 o 
   5 -14   7       10.12        1.37     30.61 o 
   6 -14   7       11.73        2.09     33.61 o 
  -2 -13   7       60.44       26.55     47.76 o 
  -1 -13   7        0.97        9.09     48.05 o 
   0 -13   7       15.94       -8.51     44.01 o 
   1 -13   7      107.37       58.44     47.76 o 
   2 -13   7       12.46       -2.45     40.26 o 
   3 -13   7       18.38      -63.92     44.30 o 
   4 -13   7      179.40      161.82     30.64 o 
   5 -13   7       18.11       20.91     26.66 o 
   6 -13   7        1.34        2.06     25.93 o 
   7 -13   7       35.15       58.23     27.28 o 
  -4 -12   7        7.76       14.29     42.86 o 
  -3 -12   7       18.35      -17.32     40.98 o 
  -2 -12   7       87.48       71.00     46.03 o 
  -1 -12   7       58.25        9.67     41.85 o 
   0 -12   7       80.44       13.56     43.43 o 
   1 -12   7       55.75        2.74     39.54 o 
   2 -12   7      558.03      447.04     49.49 o 
   3 -12   7      758.65      577.05     50.94 o 
   4 -12   7       60.06       51.37     25.08 o 
   5 -12   7       36.83       45.61     25.03 o 
   6 -12   7      185.59      188.89     26.70 o 
   7 -12   7       15.34        7.07     38.38 o 
   8 -12   7        0.69        2.45     43.29 o 
  -5 -11   7        0.80       -7.79     45.31 o 
  -4 -11   7       32.07       39.83     45.60 o 
  -3 -11   7       49.60       34.05     41.70 o 
  -2 -11   7      168.16      167.96     42.14 o 
  -1 -11   7      152.67      105.05     38.82 o 
   0 -11   7      256.88      207.79     42.71 o 
   1 -11   7      155.54      119.91     36.51 o 
   2 -11   7       24.11       22.51     38.96 o 
   3 -11   7       41.13       26.85     25.74 o 
   4 -11   7      196.92      183.16     24.68 o 
   5 -11   7       11.47       18.47     31.53 o 
   6 -11   7        7.58       14.51     21.04 o 
   7 -11   7        4.01       36.51     35.64 o 
   8 -11   7        1.24       26.98     38.82 o 
   9 -11   7        0.53       30.88     36.94 o 
  -6 -10   7       11.35       12.98     27.56 o 
  -5 -10   7       21.76        1.97     24.36 o 
  -4 -10   7        2.94      -14.43     35.50 o 
  -3 -10   7       88.61       88.60     38.82 o 
  -2 -10   7      433.03      332.46     37.66 o 
  -1 -10   7      156.86      144.44     35.64 o 
   0 -10   7      239.38      214.57     35.35 o 
   1 -10   7     1222.01      998.69     48.05 o 
   2 -10   7     1005.04      931.30     47.91 o 
   3 -10   7      272.22      248.36     24.54 o 
   4 -10   7       17.04      -14.14     21.22 o 
   5 -10   7      388.02      408.44     33.41 o 
   6 -10   7        8.89       31.50     30.59 o 
   7 -10   7      182.12      156.42     35.50 o 
   8 -10   7      319.83      333.19     36.94 o 
   9 -10   7       25.35       55.41     37.95 o 
  10 -10   7        4.47       25.83     39.97 o 
  -7  -9   7        0.45      -16.32     25.25 o 
  -6  -9   7        0.20        0.89     25.39 o 
  -5  -9   7       72.34       75.82     25.10 o 
  -4  -9   7       18.48       23.84     22.12 o 
  -3  -9   7       74.74       51.19     19.80 o 
  -2  -9   7       68.44       74.91     18.83 o 
  -1  -9   7      172.87      166.09     35.50 o 
   0  -9   7      109.97      108.08     29.15 o 
   1  -9   7        3.73       16.45     30.45 o 
   2  -9   7        5.66       19.62     25.97 o 
   3  -9   7        9.77       39.01     23.16 o 
   4  -9   7      473.86      493.34     34.42 o 
   5  -9   7       39.76       15.22     17.56 o 
   6  -9   7        0.51        3.46     32.61 o 
   7  -9   7        8.82       34.63     32.61 o 
   8  -9   7       21.33       28.28     29.15 o 
   9  -9   7        0.30        5.34     34.92 o 
  10  -9   7        6.93       34.63     33.33 o 
  -8  -8   7        6.66       -0.11     29.15 o 
  -7  -8   7       46.66       44.49     37.52 o 
  -6  -8   7       72.36       67.37     21.61 o 
  -5  -8   7        1.32      -14.48     20.24 o 
  -4  -8   7       80.75       92.13     21.70 o 
  -3  -8   7      577.96      500.74     24.25 o 
  -2  -8   7      191.57      200.09     19.04 o 
  -1  -8   7      204.62      192.05     18.90 o 
   0  -8   7     2667.16     2618.33     37.23 o 
   1  -8   7     1886.99     1858.80     33.98 o 
   2  -8   7       33.50       55.41     34.05 o 
   3  -8   7     2714.05     2954.21    120.42 o 
   4  -8   7     2006.02     1888.84     85.50 o 
   5  -8   7      510.55      512.70     20.95 o 
   6  -8   7       37.14       45.74     25.54 o 
   7  -8   7      248.60      259.45     29.73 o 
   8  -8   7      141.00      169.26     34.34 o 
   9  -8   7       58.59       77.63     33.77 o 
  10  -8   7       41.95       52.38     36.94 o 
  -8  -7   7       80.40       67.74     27.39 o 
  -7  -7   7        0.46       -7.95     21.20 o 
  -6  -7   7       12.08       12.22     21.47 o 
  -5  -7   7        3.70      -15.86     21.30 o 
  -4  -7   7       19.28        6.54     16.52 o 
  -3  -7   7       26.17       23.53     18.54 o 
  -2  -7   7      223.53      206.21     18.45 o 
  -1  -7   7        0.57       21.21     15.75 o 
   0  -7   7        4.75       -4.33     13.98 o 
   1  -7   7       17.73       11.53     23.16 o 
   2  -7   7       21.42       25.80     13.76 o 
   3  -7   7       50.64       53.30     11.56 o 
   4  -7   7        9.06       14.74     10.98 o 
   5  -7   7       35.12       31.75     16.40 o 
   6  -7   7       82.27       64.21     29.73 o 
   7  -7   7       15.54       30.88     26.84 o 
   8  -7   7      209.01      254.69     34.92 o 
   9  -7   7       72.93       69.98     34.05 o 
  10  -7   7       16.97        2.02     30.45 o 
  -9  -6   7       31.21        2.02     36.51 o 
  -8  -6   7       30.59       26.12     34.49 o 
  -7  -6   7        8.83       51.79     23.26 o 
  -6  -6   7       83.36       61.48     20.45 o 
  -5  -6   7      116.15       81.45     20.24 o 
  -4  -6   7     1132.62     1102.99     27.75 o 
  -3  -6   7      365.65      366.03     20.06 o 
  -2  -6   7      336.03      335.31     17.60 o 
  -1  -6   7     5346.92     5685.13    174.46 o 
   0  -6   7     4143.52     4433.40     42.28 o 
   1  -6   7     2023.77     2137.88     45.02 o 
   2  -6   7     2302.45     2191.87     68.76 o 
   3  -6   7     2906.82     2847.21     33.85 o 
   4  -6   7      207.15      219.58     12.35 o 
   5  -6   7      201.53      240.77     33.19 o 
   6  -6   7      166.65      169.84     29.44 o 
   7  -6   7      340.27      337.37     28.43 o 
   8  -6   7       16.11       34.20     25.83 o 
   9  -6   7       67.86       61.47     34.34 o 
  10  -6   7        5.14       42.14     36.51 o 
  -9  -5   7        0.15      -21.36     34.92 o 
  -8  -5   7        4.02       23.09     31.46 o 
  -7  -5   7      131.61      108.51     23.42 o 
  -6  -5   7       10.94        4.41     20.20 o 
  -5  -5   7        2.09        7.13     19.60 o 
  -4  -5   7       34.64       26.24     17.60 o 
  -3  -5   7        2.49        0.90     16.26 o 
  -2  -5   7       21.34       24.56     15.60 o 
  -1  -5   7        9.32       13.76     19.48 o 
   0  -5   7      273.52      285.68     14.43 o 
   1  -5   7     1095.04     1054.98     50.65 o 
   2  -5   7       97.36      101.69     13.38 o 
   3  -5   7       83.13       90.12     18.54 o 
   4  -5   7      344.49      354.35     12.48 o 
   5  -5   7      321.00      313.36     19.34 o 
   6  -5   7        0.39        6.30     15.80 o 
   7  -5   7      618.68      596.53     32.90 o 
   8  -5   7      154.61      170.42     34.63 o 
   9  -5   7       16.97      -13.71     33.19 o 
  10  -5   7       12.99       26.84     35.64 o 
 -10  -4   7        6.06       -2.16     38.24 o 
  -9  -4   7       50.73        1.88     37.08 o 
  -8  -4   7      655.30      572.43     42.86 o 
  -7  -4   7        0.61        1.01     29.87 o 
  -6  -4   7      151.09      149.62     20.50 o 
  -5  -4   7     1334.46     1363.15     29.13 o 
  -4  -4   7       43.82       44.78     16.72 o 
  -3  -4   7       43.99       34.51     14.28 o 
  -2  -4   7     4955.43     5320.70    204.98 o 
  -1  -4   7      873.33      944.39     27.56 o 
   0  -4   7       48.09       50.37     12.13 o 
   1  -4   7     4010.07     3784.70    101.95 o 
   2  -4   7     2665.39     2322.88     64.79 o 
   3  -4   7     1154.43     1132.34     22.22 o 
   4  -4   7      617.85      659.33     21.20 o 
   5  -4   7      888.80      893.81     40.76 o 
   6  -4   7      993.19     1044.63     26.67 o 
   7  -4   7      183.92      216.30     32.47 o 
   8  -4   7       73.42      109.23     30.01 o 
   9  -4   7       27.35       34.92     29.58 o 
  10  -4   7       12.79       18.04     35.21 o 
 -10  -3   7       98.58       83.69     38.82 o 
  -9  -3   7        3.94      -38.24     35.50 o 
  -8  -3   7       31.23       18.76     33.33 o 
  -7  -3   7        9.63       -8.51     33.62 o 
  -6  -3   7      170.77      153.36     29.65 o 
  -5  -3   7       39.34       59.48     16.37 o 
  -4  -3   7       15.50       35.33     15.08 o 
  -3  -3   7       38.78       56.79     13.25 o 
  -2  -3   7        1.16        6.50     11.03 o 
  -1  -3   7      345.79      363.78     14.27 o 
   0  -3   7      538.39      544.65     22.80 o 
   1  -3   7     1477.72     1526.62     22.96 o 
   2  -3   7      139.21      116.48     13.99 o 
   3  -3   7     1855.69     1854.36     30.30 o 
   4  -3   7      186.77      161.64     15.52 o 
   5  -3   7      320.98      361.92     19.73 o 
   6  -3   7      693.22      722.36     23.59 o 
   7  -3   7       12.30       39.10     24.24 o 
   8  -3   7       31.49       53.97     30.30 o 
   9  -3   7       59.98       88.60     37.23 o 
  10  -3   7       20.57       18.76     15.87 o 
 -10  -2   7      139.29      104.33     38.67 o 
  -9  -2   7      346.95      284.56     38.67 o 
  -8  -2   7      119.03       81.10     32.18 o 
  -7  -2   7        7.49       -7.79     29.15 o 
  -6  -2   7     1335.52     1385.85     49.49 o 
  -5  -2   7     1042.79     1142.09     36.29 o 
  -4  -2   7      493.11      658.26     30.59 o 
  -3  -2   7     4557.21     4983.89    252.31 o 
  -2  -2   7     1516.48     1526.30     20.09 o 
  -1  -2   7      152.97      169.91     10.81 o 
   0  -2   7     2614.78     2555.76     26.49 o 
   1  -2   7     8867.39     9284.88     57.85 o 
   2  -2   7      855.58      800.65     18.85 o 
   3  -2   7      170.18      176.67     16.51 o 
   4  -2   7      975.23      876.60     48.12 o 
   5  -2   7        8.78       -3.35     14.61 o 
   6  -2   7       79.46       86.39     20.18 o 
   7  -2   7        2.28        5.05     31.89 o 
   8  -2   7       31.30       94.80     31.31 o 
   9  -2   7        5.46       -4.15     14.10 o 
  10  -2   7        4.95        2.20     14.56 o 
 -11  -1   7        9.26       13.13     39.39 o 
 -10  -1   7        1.45       -6.93     36.94 o 
  -9  -1   7       35.13       30.45     34.92 o 
  -8  -1   7       44.25       47.47     36.36 o 
  -7  -1   7      174.46      182.68     34.78 o 
  -6  -1   7      112.53      135.35     27.85 o 
  -5  -1   7       38.62       38.96     28.72 o 
  -4  -1   7      917.31      935.26     16.09 o 
  -3  -1   7      205.93      198.77     23.30 o 
  -2  -1   7      398.37      349.56     20.78 o 
  -1  -1   7      968.97      862.64     41.99 o 
   0  -1   7      661.08      629.05     29.00 o 
   1  -1   7     3189.68     3137.71     45.74 o 
   2  -1   7      496.94      449.76     19.26 o 
   3  -1   7     1080.83     1087.34     22.22 o 
   4  -1   7      397.11      425.87     22.08 o 
   5  -1   7      307.15      342.56     19.96 o 
   6  -1   7     2490.65     2729.79    154.54 o 
   7  -1   7       12.60       -3.78     14.59 o 
   8  -1   7       60.41       56.56     14.13 o 
   9  -1   7       78.24       68.10     15.94 o 
 -11   0   7        0.30       20.49     41.56 o 
 -10   0   7        9.42        0.58     36.94 o 
  -9   0   7       91.77      122.51     38.24 o 
  -8   0   7        1.59      -25.54     35.50 o 
  -7   0   7      974.59     1075.46     43.15 o 
  -6   0   7      173.70      194.08     27.42 o 
  -5   0   7       89.41      136.22     23.67 o 
  -4   0   7     1006.31     1049.20     33.48 o 
  -3   0   7       36.91       33.91     23.38 o 
  -2   0   7        0.79       -0.22     14.21 o 
  -1   0   7      812.09      770.79    169.91 o 
   0   0   7     2065.28     1745.50     21.01 o 
   1   0   7        2.89       11.27     12.84 o 
   2   0   7      132.96      112.52      8.78 o 
   3   0   7      340.30      343.19     21.28 o 
   4   0   7      208.41      210.46     16.24 o 
   5   0   7        1.41       -6.54     12.54 o 
   6   0   7        0.43       20.24     13.92 o 
   7   0   7        0.37       -8.45     14.54 o 
   8   0   7      125.20      115.46     29.65 o 
   9   0   7       24.57       18.58     19.60 o 
 -11   1   7        0.11      -37.66     38.96 o 
 -10   1   7        1.73       31.31     35.93 o 
  -9   1   7      142.17      161.47     37.23 o 
  -8   1   7      124.85      137.37     30.59 o 
  -7   1   7      199.97      232.75     29.44 o 
  -6   1   7      125.26       91.77     29.58 o 
  -5   1   7      238.20      224.82     27.99 o 
  -4   1   7      170.46      177.05     25.97 o 
  -3   1   7      241.79      243.87     25.11 o 
  -2   1   7     1524.39     1389.05     18.66 o 
  -1   1   7      184.12      151.99      9.31 o 
   0   1   7      896.15      874.30     11.79 o 
   1   1   7     2003.79     1946.42     17.15 o 
   2   1   7     1491.03     1421.53     20.52 o 
   3   1   7      357.70      325.38     14.72 o 
   4   1   7     1156.11     1062.58     43.22 o 
   5   1   7     1069.96     1083.70     34.80 o 
   6   1   7       72.45       51.04     15.21 o 
   7   1   7       34.47       40.69     25.69 o 
   8   1   7        5.91       32.61     25.97 o 
   9   1   7        4.78       37.66     30.30 o 
 -11   2   7        0.33       32.76     37.08 o 
 -10   2   7        2.97       -8.80     33.77 o 
  -9   2   7      452.20      516.01     38.82 o 
  -8   2   7      188.02      197.40     30.16 o 
  -7   2   7       52.80       30.01     28.57 o 
  -6   2   7       19.70       34.92     26.84 o 
  -5   2   7     1203.16     1207.49     36.07 o 
  -4   2   7      633.85      677.63     31.75 o 
  -3   2   7      677.79      630.30     30.45 o 
  -2   2   7      482.14      483.46     15.49 o 
  -1   2   7      225.98      201.32     11.05 o 
   0   2   7       29.60       17.13     10.71 o 
   1   2   7        4.05       -6.09     10.73 o 
   2   2   7      774.68      696.15     21.72 o 
   3   2   7        0.20      -11.96     16.21 o 
   4   2   7       83.51       93.25     19.10 o 
   5   2   7       27.43       35.98     19.26 o 
   6   2   7       11.07       19.62     25.97 o 
   7   2   7        5.86       30.59     27.71 o 
   8   2   7       25.22       10.82     31.75 o 
 -11   3   7        4.99       26.84     34.34 o 
 -10   3   7       84.12       67.10     32.76 o 
  -9   3   7      163.83      156.13     32.18 o 
  -8   3   7      375.56      287.44     34.34 o 
  -7   3   7      335.15      316.59     30.74 o 
  -6   3   7      126.47       81.96     24.53 o 
  -5   3   7        0.43        7.79     19.48 o 
  -4   3   7      616.88      631.88     30.16 o 
  -3   3   7      554.65      481.40     18.88 o 
  -2   3   7      209.56      164.73     16.50 o 
  -1   3   7       92.20       81.79     11.69 o 
   0   3   7     1650.63     1674.12     52.52 o 
   1   3   7      370.50      381.94     15.38 o 
   2   3   7      149.09      155.75     19.07 o 
   3   3   7      261.72      259.22     22.44 o 
   4   3   7      742.04      769.36     27.52 o 
   5   3   7        1.22       22.92     24.30 o 
   6   3   7       28.44       33.77     30.74 o 
 -10   4   7      100.13       73.30     30.74 o 
  -9   4   7        1.39       30.45     27.99 o 
  -8   4   7      526.47      480.52     35.50 o 
  -7   4   7       20.45       15.87     26.12 o 
  -6   4   7        2.39       25.11     24.82 o 
  -5   4   7      166.71      153.67     17.23 o 
  -4   4   7      107.85      112.85     17.26 o 
  -3   4   7      476.67      480.90     20.63 o 
  -2   4   7       26.91       22.64     14.98 o 
  -1   4   7       24.01       14.64     13.09 o 
   0   4   7        4.33       -8.64     13.34 o 
   1   4   7       26.95       17.85     13.60 o 
   2   4   7       27.41        2.26     20.75 o 
   3   4   7        2.14        3.93     22.28 o 
   4   4   7       81.37       87.93     22.84 o 
   5   4   7       90.95      112.97     26.25 o 
   6   4   7        4.40       25.54     31.89 o 
   7   4   7       19.30      -15.01     35.35 o 
  -9   5   7        7.93        2.74     25.97 o 
  -8   5   7       33.24       30.72     18.84 o 
  -7   5   7        4.75       -0.68     18.40 o 
  -6   5   7      560.79      442.43     23.69 o 
  -5   5   7      270.77      260.63     21.59 o 
  -4   5   7       71.87       71.44     18.23 o 
  -3   5   7      213.25      159.65     18.51 o 
  -2   5   7      594.99      665.14     23.86 o 
  -1   5   7      308.74      362.95     21.27 o 
   0   5   7      233.97      273.00     17.67 o 
   1   5   7       26.53       24.57     21.73 o 
   2   5   7      441.68      486.25     25.04 o 
   3   5   7      215.27      251.41     25.08 o 
   4   5   7        1.38      -13.53     25.19 o 
   5   5   7       28.86        0.58     39.25 o 
   6   5   7       81.32       89.61     42.71 o 
 -10   6   7        5.63        3.46     30.16 o 
  -9   6   7        3.46       11.40     29.29 o 
  -8   6   7      423.63      423.66     37.66 o 
  -7   6   7      214.30      208.22     30.59 o 
  -6   6   7        0.35       18.12     18.66 o 
  -5   6   7       76.97       75.58     19.41 o 
  -4   6   7        0.59        5.39     17.53 o 
  -3   6   7        0.45      -10.37     18.21 o 
  -2   6   7       23.68       20.17     19.74 o 
  -1   6   7       76.41       98.34     21.61 o 
   0   6   7        3.60      -12.06     18.55 o 
   1   6   7       12.20       21.64     24.40 o 
   2   6   7        2.66       -0.04     22.44 o 
   3   6   7       25.55       41.77     24.60 o 
   4   6   7       18.23       20.84     28.10 o 
   5   6   7       20.15       24.82     43.00 o 
  -9   7   7        1.22       -7.79     35.21 o 
  -8   7   7       74.52       54.98     34.20 o 
  -7   7   7       30.64       72.73     31.31 o 
  -6   7   7       56.41       67.53     33.48 o 
  -5   7   7      225.40      265.08     37.23 o 
  -4   7   7      112.92       81.82     33.48 o 
  -3   7   7       40.65       83.46     21.78 o 
  -2   7   7      147.53      195.34     21.32 o 
  -1   7   7      102.68      126.18     20.96 o 
   0   7   7       19.50        7.21     32.03 o 
   1   7   7       98.32      113.44     41.34 o 
   2   7   7       71.14       96.19     28.10 o 
   3   7   7        1.24        3.89     28.92 o 
   4   7   7       21.54       63.64     47.91 o 
  -8   8   7        1.91       -8.51     33.48 o 
  -7   8   7       94.18       72.73     37.37 o 
  -6   8   7        4.52       -3.61     32.61 o 
  -5   8   7        2.90      -10.68     32.32 o 
  -4   8   7        1.45       11.98     30.30 o 
  -3   8   7      103.99      138.09     33.77 o 
  -2   8   7        1.03      -29.87     32.90 o 
  -1   8   7       59.96       41.99     34.05 o 
   0   8   7        8.85      -18.33     34.49 o 
   1   8   7        7.63      -13.13     36.07 o 
   2   8   7        7.01       30.76     61.62 o 
  -7   9   7        0.27        2.02     36.07 o 
  -6   9   7       35.95        1.44     37.52 o 
  -5   9   7        0.15       33.62     36.51 o 
  -4   9   7        3.61       18.61     36.80 o 
  -3   9   7       37.37       61.04     33.19 o 
  -2   9   7       19.81       15.73     32.32 o 
   0 -14   8       42.04      -11.26     44.73 o 
   1 -14   8      153.20       80.09     50.07 o 
   2 -14   8       24.47      -26.41     48.77 o 
   3 -14   8       40.69      -16.74     48.34 o 
   4 -14   8       95.71       52.96     41.99 o 
   5 -14   8       18.30       28.92     27.30 o 
  -2 -13   8       93.02       20.63     47.76 o 
  -1 -13   8       34.20       22.80     47.47 o 
   0 -13   8        0.00      -33.19     44.01 o 
   1 -13   8      143.02      109.81     45.89 o 
   2 -13   8       69.68       82.54     43.87 o 
   3 -13   8       52.32       16.88     45.89 o 
   4 -13   8        4.31       -9.52     38.38 o 
   5 -13   8        9.05       11.37     28.67 o 
   6 -13   8        0.98       -1.16     25.12 o 
   7 -13   8        4.25       34.05     47.19 o 
  -4 -12   8       50.88       68.25     42.57 o 
  -3 -12   8       42.09       77.20     42.42 o 
  -2 -12   8       15.93       10.39     40.55 o 
  -1 -12   8      229.02      181.67     41.27 o 
   0 -12   8      132.88      138.53     43.43 o 
   1 -12   8       11.56       12.55     36.80 o 
   2 -12   8        8.59       -7.94     38.82 o 
   3 -12   8      100.17      114.00     41.85 o 
   4 -12   8       40.08       61.04     36.36 o 
   5 -12   8      116.84      104.86     23.74 o 
   6 -12   8      343.83      417.17     50.22 o 
   7 -12   8       48.56       91.92     39.10 o 
   8 -12   8       15.32        6.64     38.24 o 
  -5 -11   8        5.71       18.04     39.97 o 
  -4 -11   8       18.25        2.45     40.40 o 
  -3 -11   8      112.16       82.39     39.68 o 
  -2 -11   8        7.52      -10.53     40.40 o 
  -1 -11   8        1.46       -8.80     34.63 o 
   0 -11   8      132.74      131.89     37.81 o 
   1 -11   8        1.89        0.00     33.62 o 
   2 -11   8      118.65       70.27     33.91 o 
   3 -11   8      435.44      409.66     46.90 o 
   4 -11   8        7.06       -5.18     23.34 o 
   5 -11   8       71.45       87.10     22.93 o 
   6 -11   8        4.00        8.08     39.97 o 
   7 -11   8       16.24       14.57     35.06 o 
   8 -11   8       12.19        7.94     36.65 o 
   9 -11   8       11.60       29.58     41.13 o 
  -6 -10   8        2.85       12.01     27.87 o 
  -5 -10   8       44.86       40.60     24.60 o 
  -4 -10   8        5.91        4.47     37.23 o 
  -3 -10   8       49.68       49.64     38.82 o 
  -2 -10   8      179.50      174.89     36.65 o 
  -1 -10   8      772.30      655.41     46.03 o 
   0 -10   8       49.33       23.09     29.87 o 
   1 -10   8      915.45      806.63     47.62 o 
   2 -10   8     3449.79     3158.70     69.98 o 
   3 -10   8       66.06       63.20     33.48 o 
   4 -10   8        2.65        7.38     20.87 o 
   5 -10   8      386.13      404.02     23.81 o 
   6 -10   8       64.25       91.63     32.47 o 
   7 -10   8        2.45       31.31     36.65 o 
   8 -10   8      179.81      196.82     36.94 o 
   9 -10   8       54.91      102.89     33.91 o 
  -7  -9   8       17.89       -2.11     27.18 o 
  -6  -9   8        3.69        0.91     34.20 o 
  -5  -9   8        4.24      -15.80     24.96 o 
  -4  -9   8      116.41       83.20     20.79 o 
  -3  -9   8       59.97       63.49     22.35 o 
  -2  -9   8       34.03       22.92     21.25 o 
  -1  -9   8      231.39      214.57     36.07 o 
   0  -9   8      172.23      189.61     30.01 o 
   1  -9   8       78.02       97.98     28.72 o 
   2  -9   8       80.49       89.03     30.88 o 
   3  -9   8       51.51       68.40     34.34 o 
   4  -9   8       26.86       31.39     18.33 o 
   5  -9   8       74.46       72.01     27.71 o 
   6  -9   8       71.14      105.92     30.45 o 
   7  -9   8       59.09       90.62     35.93 o 
   8  -9   8       23.03       33.19     29.87 o 
   9  -9   8       58.37       31.75     31.31 o 
  10  -9   8       22.87       14.72     37.37 o 
  -8  -8   8       28.19       47.19     38.38 o 
  -7  -8   8       14.51       25.73     25.95 o 
  -6  -8   8       96.43      102.71     26.83 o 
  -5  -8   8       30.47       47.88     23.54 o 
  -4  -8   8       39.62       60.50     21.05 o 
  -3  -8   8      987.85      943.94     30.45 o 
  -2  -8   8     1312.98     1236.32     30.73 o 
  -1  -8   8       35.87       38.81     17.62 o 
   0  -8   8      738.18      730.06     23.68 o 
   1  -8   8     2176.75     2219.42     42.64 o 
   2  -8   8     1077.03     1097.54     40.40 o 
   3  -8   8       11.50       18.90     25.69 o 
   4  -8   8      641.17      631.32     23.12 o 
   5  -8   8      440.63      487.87     33.48 o 
   6  -8   8       70.24       89.61     28.72 o 
   7  -8   8      470.66      544.58     37.52 o 
   8  -8   8       84.46       98.99     35.06 o 
   9  -8   8        1.31       -2.31     27.56 o 
  10  -8   8       11.51       55.70     38.67 o 
  -8  -7   8       10.23       -6.64     39.68 o 
  -7  -7   8        3.42       14.18     25.27 o 
  -6  -7   8       15.94        3.51     24.57 o 
  -5  -7   8       20.42       37.38     21.72 o 
  -4  -7   8       51.04       56.82     19.57 o 
  -3  -7   8        7.06       18.85     20.74 o 
  -2  -7   8       60.66       40.84     18.86 o 
  -1  -7   8       15.33        6.97     16.80 o 
   0  -7   8        3.21      -10.02     14.99 o 
   1  -7   8       29.16       38.28     19.77 o 
   2  -7   8       57.13       74.83     15.69 o 
   3  -7   8      503.01      509.47     21.45 o 
   4  -7   8       24.04       32.59     15.65 o 
   5  -7   8      208.27      200.29     30.45 o 
   6  -7   8      192.01      195.52     27.42 o 
   7  -7   8        1.99       -7.21     30.30 o 
   8  -7   8        7.04        5.77     27.71 o 
   9  -7   8       23.91       63.64     31.75 o 
  10  -7   8        9.02       30.88     31.75 o 
  -9  -6   8        3.29        9.67     39.83 o 
  -8  -6   8       12.38       11.26     36.80 o 
  -7  -6   8      111.68      104.18     38.24 o 
  -6  -6   8       17.22        5.36     20.71 o 
  -5  -6   8        1.31       17.33     20.23 o 
  -4  -6   8     1132.97     1165.35     31.09 o 
  -3  -6   8      607.14      744.42     73.81 o 
  -2  -6   8        6.80        9.61     15.60 o 
  -1  -6   8     1999.54     1988.66     30.56 o 
   0  -6   8     5422.84     5424.51     89.03 o 
   1  -6   8      677.31      669.70     21.51 o 
   2  -6   8      932.78     1007.64     55.05 o 
   3  -6   8     2239.56     2195.42     31.37 o 
   4  -6   8      890.88      889.74     52.16 o 
   5  -6   8       40.16       67.14     19.22 o 
   6  -6   8      477.21      482.02     50.14 o 
   7  -6   8      366.63      394.37     29.87 o 
   8  -6   8       21.12       -1.59     32.03 o 
   9  -6   8       32.70       23.67     34.49 o 
  10  -6   8       21.08       31.02     37.23 o 
  -9  -5   8        1.82       19.77     39.25 o 
  -8  -5   8       58.00       44.44     35.79 o 
  -7  -5   8       23.29       25.54     34.92 o 
  -6  -5   8        1.74       10.79     20.86 o 
  -5  -5   8       21.74        7.55     19.08 o 
  -4  -5   8       12.41        1.94     19.57 o 
  -3  -5   8        3.63       -2.24     21.43 o 
  -2  -5   8       27.36       51.36     14.87 o 
  -1  -5   8      129.78      132.27     15.44 o 
   0  -5   8       49.72       50.48     15.81 o 
   1  -5   8      308.80      249.99     25.61 o 
   2  -5   8      151.62      113.92     14.93 o 
   3  -5   8      296.67      277.80     18.46 o 
   4  -5   8      378.60      416.41     19.17 o 
   5  -5   8      414.06      405.73     21.68 o 
   6  -5   8        0.67       23.81     17.47 o 
   7  -5   8      224.17      293.79     29.44 o 
   8  -5   8      143.31      138.67     29.29 o 
   9  -5   8       43.66       44.01     31.31 o 
  10  -5   8       21.77       24.96     34.34 o 
 -10  -4   8       41.13       18.61     38.24 o 
  -9  -4   8       43.83        8.08     37.23 o 
  -8  -4   8       14.75       21.07     34.63 o 
  -7  -4   8      226.37      193.79     38.24 o 
  -6  -4   8       17.94       13.13     30.30 o 
  -5  -4   8      612.27      646.30     24.82 o 
  -4  -4   8     1260.54     1377.19     52.89 o 
  -3  -4   8        5.14        6.12     15.10 o 
  -2  -4   8     2495.47     2540.21     85.79 o 
  -1  -4   8     6074.87     6673.17    191.92 o 
   0  -4   8     4472.46     4913.74    100.07 o 
   1  -4   8       45.54       28.04     12.65 o 
   2  -4   8     1762.89     1417.27     44.08 o 
   3  -4   8      372.49      328.81     16.37 o 
   4  -4   8        0.63        2.90     15.91 o 
   5  -4   8      229.59      247.75     20.48 o 
   6  -4   8      283.83      327.38     20.31 o 
   7  -4   8       56.79       60.61     25.54 o 
   8  -4   8       16.90       38.38     32.03 o 
   9  -4   8        4.31       28.14     30.88 o 
  10  -4   8        0.32       -8.66     35.35 o 
 -10  -3   8       27.79        2.89     38.53 o 
  -9  -3   8        0.42      -23.23     36.94 o 
  -8  -3   8      263.23      287.44     40.40 o 
  -7  -3   8       13.48        9.96     38.09 o 
  -6  -3   8       12.98       16.02     30.45 o 
  -5  -3   8      152.26      169.26     28.86 o 
  -4  -3   8      432.06      506.29     33.55 o 
  -3  -3   8       14.94       26.66     12.86 o 
  -2  -3   8      153.68      153.54     13.64 o 
  -1  -3   8      203.60      186.68     16.88 o 
   0  -3   8     3292.75     3375.36     35.14 o 
   1  -3   8      418.13      371.99     16.33 o 
   2  -3   8       66.16       57.98     11.93 o 
   3  -3   8     1378.90     1319.52     25.07 o 
   4  -3   8      842.52      804.74     44.80 o 
   5  -3   8      608.27      609.62     31.89 o 
   6  -3   8      507.30      519.59     52.16 o 
   7  -3   8      373.87      404.33     32.18 o 
   8  -3   8       76.16       84.99     35.93 o 
   9  -3   8       18.55       65.66     36.51 o 
  10  -3   8        7.59       -2.10     11.41 o 
 -10  -2   8       27.65       26.26     39.97 o 
  -9  -2   8      227.09      270.70     43.29 o 
  -8  -2   8       63.12       67.39     39.54 o 
  -7  -2   8       12.71       13.28     31.60 o 
  -6  -2   8      634.08      664.78     38.67 o 
  -5  -2   8      172.02      139.83     29.00 o 
  -4  -2   8        0.86       -7.36     22.65 o 
  -3  -2   8      740.06      707.36     16.33 o 
  -2  -2   8     2186.48     2109.27     54.62 o 
  -1  -2   8      174.05      150.46     11.21 o 
   0  -2   8      437.38      422.98     14.84 o 
   1  -2   8     1272.88     1131.01     20.84 o 
   2  -2   8      926.38      919.16     20.75 o 
   3  -2   8       43.72       43.13     14.11 o 
   4  -2   8      443.57      443.76     24.31 o 
   5  -2   8      145.43      142.35     18.55 o 
   6  -2   8      101.38      111.24     19.62 o 
   7  -2   8      141.29      194.23     36.07 o 
   8  -2   8       49.80       16.32     12.37 o 
   9  -2   8        6.55        1.62     14.00 o 
 -10  -1   8       27.85       25.97     41.99 o 
  -9  -1   8       11.71       16.02     38.53 o 
  -8  -1   8        4.85       19.19     33.77 o 
  -7  -1   8      107.01      116.88     37.08 o 
  -6  -1   8        2.50      -22.94     28.28 o 
  -5  -1   8        1.45      -19.48     23.67 o 
  -4  -1   8      347.01      372.72     29.15 o 
  -3  -1   8       79.01       60.89     21.64 o 
  -2  -1   8      177.25      181.52     14.00 o 
  -1  -1   8     1365.64     1141.12     86.51 o 
   0  -1   8     1244.48     1170.66     72.22 o 
   1  -1   8       27.62       23.89     11.92 o 
   2  -1   8     3618.09     3522.94     36.86 o 
   3  -1   8     1465.32     1416.25     26.29 o 
   4  -1   8      159.27      163.66     20.21 o 
   5  -1   8     1030.32     1098.83     33.41 o 
   6  -1   8       61.52       65.66     35.79 o 
   7  -1   8      205.84      138.68     15.59 o 
   8  -1   8       26.75       13.82     20.78 o 
   9  -1   8       25.06       12.50     14.58 o 
 -10   0   8      109.69       99.28     40.40 o 
  -9   0   8        3.08       27.56     35.21 o 
  -8   0   8        0.29        5.63     32.03 o 
  -7   0   8      446.45      553.24     37.66 o 
  -6   0   8      978.30      999.70     40.55 o 
  -5   0   8      526.21      484.41     34.34 o 
  -4   0   8      209.40      210.53     25.11 o 
  -3   0   8      884.94      912.26     32.47 o 
  -2   0   8      111.93       69.91      9.74 o 
  -1   0   8      174.21      176.36     11.50 o 
   0   0   8     1850.71     1751.07     25.25 o 
   1   0   8      325.71      323.55     10.79 o 
   2   0   8      145.46      151.13     22.01 o 
   3   0   8      416.90      364.50     32.76 o 
   4   0   8      111.03       94.47     13.56 o 
   5   0   8      245.80      223.78     19.97 o 
   6   0   8        3.06       -8.13     13.55 o 
   7   0   8       18.32        9.60     14.84 o 
   8   0   8        4.31       -4.39     17.58 o 
 -10   1   8       67.44       78.93     37.37 o 
  -9   1   8       99.08      104.04     34.05 o 
  -8   1   8      160.81      136.22     35.21 o 
  -7   1   8        0.57        6.93     27.56 o 
  -6   1   8      130.48       98.99     31.17 o 
  -5   1   8     1304.38     1244.58     39.54 o 
  -4   1   8        3.26      -19.48     20.92 o 
  -3   1   8       63.39       33.91     22.80 o 
  -2   1   8     1423.57     1280.51     38.53 o 
  -1   1   8      914.02      875.06     14.33 o 
   0   1   8      515.62      527.99     11.15 o 
   1   1   8      648.00      575.14     17.63 o 
   2   1   8     1053.69     1024.82     37.93 o 
   3   1   8       78.00      103.14     13.31 o 
   4   1   8      186.11      164.62     15.35 o 
   5   1   8     1094.84     1045.74     26.77 o 
   6   1   8      313.30      293.05     19.90 o 
   7   1   8       45.37       30.01     27.71 o 
   8   1   8       36.68       40.98     27.27 o 
 -10   2   8       21.40       10.39     34.78 o 
  -9   2   8      148.59      148.63     35.93 o 
  -8   2   8      207.95      239.39     35.93 o 
  -7   2   8       13.10       24.96     27.42 o 
  -6   2   8       20.67       19.91     25.97 o 
  -5   2   8      328.59      361.90     30.01 o 
  -4   2   8       14.78        1.15     26.12 o 
  -3   2   8       15.85       20.92     24.82 o 
  -2   2   8       55.19       45.75     20.20 o 
  -1   2   8      284.74      281.36     12.73 o 
   0   2   8       44.36       49.76     11.40 o 
   1   2   8       83.73       82.76     15.67 o 
   2   2   8       11.63       24.28     16.33 o 
   3   2   8       11.02       -4.74     17.64 o 
   4   2   8      107.45      118.84     19.40 o 
   5   2   8       28.33        7.66     20.90 o 
   6   2   8       70.45       88.47     20.90 o 
   7   2   8       27.18        5.34     28.28 o 
 -10   3   8        6.75        2.45     33.48 o 
  -9   3   8        0.98        2.74     32.18 o 
  -8   3   8        9.86        7.36     30.01 o 
  -7   3   8       31.04       46.03     25.25 o 
  -6   3   8      252.37      236.94     30.88 o 
  -5   3   8       32.72       40.12     26.12 o 
  -4   3   8        0.86        4.09     14.14 o 
  -3   3   8     1092.36     1047.22     24.35 o 
  -2   3   8      323.82      318.69     18.51 o 
  -1   3   8       53.23       51.92     16.53 o 
   0   3   8      696.81      710.43     17.47 o 
   1   3   8     1474.49     1595.12     94.80 o 
   2   3   8        5.73        6.16     17.67 o 
   3   3   8      270.21      280.71     21.02 o 
   4   3   8      554.66      585.50     54.40 o 
   5   3   8       40.04       59.66     22.05 o 
   6   3   8        2.33       16.16     30.16 o 
   7   3   8       14.78       -0.58     30.59 o 
 -10   4   8       64.31       56.42     31.17 o 
  -9   4   8      478.58      440.26     37.08 o 
  -8   4   8        5.43       15.58     29.29 o 
  -7   4   8       63.33       15.30     27.99 o 
  -6   4   8       13.80       13.09     16.50 o 
  -5   4   8       11.86        0.43     18.77 o 
  -4   4   8       88.98      129.65     17.91 o 
  -3   4   8      181.04      192.98     18.71 o 
  -2   4   8       34.97       53.61     18.31 o 
  -1   4   8        0.17        6.20     16.12 o 
   0   4   8        0.90       -7.26     14.29 o 
   1   4   8      124.38      127.34     22.93 o 
   2   4   8        3.91       21.21     22.45 o 
   3   4   8       55.65       91.41     21.39 o 
   4   4   8        8.96       -3.53     22.35 o 
   5   4   8        5.26       12.47     22.30 o 
   6   4   8        6.47        2.74     35.06 o 
 -10   5   8        0.69      -36.51     29.44 o 
  -9   5   8       70.83       32.76     30.59 o 
  -8   5   8      181.29      193.39     39.39 o 
  -7   5   8      162.65      144.52     20.21 o 
  -6   5   8       75.76       59.63     19.84 o 
  -5   5   8        5.89       34.26     19.55 o 
  -4   5   8      221.09      212.87     21.47 o 
  -3   5   8       70.84       83.60     19.23 o 
  -2   5   8        1.06        4.69     19.39 o 
  -1   5   8      312.13      352.57     22.58 o 
   0   5   8      417.70      510.67     38.24 o 
   1   5   8        1.71      -13.82     22.55 o 
   2   5   8       24.86       21.52     22.65 o 
   3   5   8      270.92      313.61     33.91 o 
   4   5   8        6.53        5.87     24.89 o 
   5   5   8       13.65       18.43     27.70 o 
  -9   6   8       21.94       17.03     29.29 o 
  -8   6   8      223.08      161.61     34.49 o 
  -7   6   8        0.39       19.19     29.29 o 
  -6   6   8        2.96       25.54     20.50 o 
  -5   6   8       96.89       67.08     19.42 o 
  -4   6   8      217.29      237.14     20.30 o 
  -3   6   8       14.49        3.73     18.29 o 
  -2   6   8       38.20       18.76     19.92 o 
  -1   6   8        2.05      -16.57     21.29 o 
   0   6   8        5.05      -40.69     33.48 o 
   1   6   8       70.19       76.33     31.75 o 
   2   6   8        7.43       13.65     24.96 o 
   3   6   8       56.86       52.89     25.61 o 
   4   6   8       19.12        7.42     27.97 o 
  -8   7   8        8.83        9.81     32.61 o 
  -7   7   8      164.10      140.98     33.04 o 
  -6   7   8       23.99       24.53     32.32 o 
  -5   7   8        3.85       35.06     33.91 o 
  -4   7   8       81.19       89.61     33.48 o 
  -3   7   8       42.63       55.77     21.76 o 
  -2   7   8       19.66       25.89     21.51 o 
  -1   7   8       69.29      104.18     33.19 o 
   0   7   8        6.28       14.14     31.89 o 
   1   7   8       75.48       92.64     34.63 o 
   2   7   8      109.97      136.07     38.67 o 
   3   7   8       34.72       65.89     31.78 o 
  -7   8   8       85.18       84.85     38.24 o 
  -6   8   8        0.76       18.90     33.77 o 
  -5   8   8       21.36       26.26     30.74 o 
  -4   8   8        1.84      -19.48     30.59 o 
  -3   8   8       39.57       21.36     35.50 o 
  -2   8   8       22.01       10.53     30.59 o 
   0   8   8       21.24       44.16     34.05 o 
   1   8   8        7.65      -13.85     38.82 o 
  -5   9   8       34.36       53.97     37.37 o 
  -4   9   8        0.47       -6.35     33.48 o 
  -3   9   8       19.50       28.72     37.95 o 
   0 -14   9        1.95        0.87     44.30 o 
   1 -14   9       40.09       43.00     50.07 o 
   2 -14   9        7.12      -59.31     41.70 o 
   3 -14   9       20.44       -9.09     40.55 o 
   4 -14   9       64.99       30.45     48.77 o 
   5 -14   9       58.84       64.79     40.26 o 
  -2 -13   9       21.18       31.46     45.89 o 
  -1 -13   9       48.33       40.84     47.04 o 
   0 -13   9        0.77       -0.87     40.40 o 
   1 -13   9       10.52      -14.43     43.43 o 
   2 -13   9      231.37      215.58     43.72 o 
   3 -13   9       13.00        1.73     39.25 o 
   4 -13   9        0.06       36.94     38.09 o 
   5 -13   9       30.73       61.76     41.85 o 
   6 -13   9        9.26        5.63     44.59 o 
   7 -13   9        2.83       10.97     47.91 o 
  -4 -12   9       13.08       13.13     45.45 o 
  -3 -12   9       26.84       80.09     46.03 o 
  -2 -12   9        0.40       -6.49     39.54 o 
  -1 -12   9      158.10       98.27     45.02 o 
   0 -12   9     1052.40      822.50     50.79 o 
   1 -12   9      200.59      127.13     44.30 o 
   2 -12   9       21.17       43.00     37.23 o 
   3 -12   9      137.16      163.78     38.53 o 
   4 -12   9       68.53       90.62     37.08 o 
   5 -12   9       13.22       11.26     35.64 o 
   6 -12   9       78.81      108.37     37.81 o 
   7 -12   9      173.19      213.13     40.98 o 
   8 -12   9        0.26       -0.43     37.23 o 
  -5 -11   9        4.45       48.20     46.18 o 
  -4 -11   9        5.90      -15.30     42.14 o 
  -3 -11   9      207.63      196.97     39.83 o 
  -2 -11   9      126.75       89.32     38.09 o 
  -1 -11   9      109.90       98.99     37.52 o 
   0 -11   9        0.70      -13.71     32.03 o 
   1 -11   9       51.25       53.39     36.65 o 
   2 -11   9       54.13       93.22     36.94 o 
   3 -11   9       18.31       17.60     32.76 o 
   4 -11   9        1.75        6.93     39.54 o 
   5 -11   9       13.27       17.32     34.49 o 
   6 -11   9        2.89      -14.14     33.48 o 
   7 -11   9        9.81       12.12     36.36 o 
   8 -11   9       20.68       21.79     37.37 o 
  -6 -10   9        3.27      -18.49     26.78 o 
  -5 -10   9       65.17       47.83     27.96 o 
  -4 -10   9      349.11      307.50     39.68 o 
  -3 -10   9        0.68       -6.20     33.33 o 
  -2 -10   9      295.82      277.05     41.27 o 
  -1 -10   9      818.72      852.08     47.76 o 
   0 -10   9      191.98      159.16     37.95 o 
   1 -10   9      334.20      374.31     38.96 o 
   2 -10   9      117.67       96.97     36.80 o 
   3 -10   9      457.26      494.51     39.25 o 
   4 -10   9      165.84      187.44     40.12 o 
   5 -10   9      743.19      836.79     45.45 o 
   6 -10   9      532.82      647.47     46.32 o 
   7 -10   9        1.40        6.20     32.32 o 
   8 -10   9       27.16       24.82     32.90 o 
   9 -10   9       72.96       65.22     39.68 o 
  -7  -9   9        0.36       26.86     30.66 o 
  -6  -9   9       12.01       32.20     24.30 o 
  -5  -9   9        0.22        5.32     22.48 o 
  -4  -9   9      181.74      189.30     27.85 o 
  -3  -9   9        2.72       -4.09     22.44 o 
  -2  -9   9       80.52       51.54     28.35 o 
  -1  -9   9        5.55       -9.81     30.74 o 
   0  -9   9       30.96       87.01     33.77 o 
   1  -9   9        3.07       29.29     33.48 o 
   2  -9   9      279.27      267.24     39.39 o 
   3  -9   9      112.47       75.18     35.06 o 
   4  -9   9        8.60      -20.35     34.20 o 
   5  -9   9        0.22       30.59     31.17 o 
   6  -9   9       44.74       75.76     31.60 o 
   7  -9   9       14.00       55.70     30.16 o 
   8  -9   9       41.54       49.93     30.45 o 
   9  -9   9        8.75       47.33     38.09 o 
  -7  -8   9        3.32       23.38     37.81 o 
  -6  -8   9       64.96       78.97     26.34 o 
  -5  -8   9      111.52       98.81     24.26 o 
  -4  -8   9        0.86       24.76     21.70 o 
  -3  -8   9      274.86      322.41     24.08 o 
  -2  -8   9     1945.13     1958.92     35.84 o 
  -1  -8   9      450.91      471.60     24.03 o 
   0  -8   9      139.05      155.74     19.96 o 
   1  -8   9     4686.70     4890.39    167.82 o 
   2  -8   9      201.01      203.32     31.60 o 
   3  -8   9       54.37       41.70     26.12 o 
   4  -8   9      629.18      708.22     37.95 o 
   5  -8   9      573.50      606.49     35.64 o 
   6  -8   9      103.87      123.38     34.63 o 
   7  -8   9      239.12      241.27     36.94 o 
   8  -8   9       99.56      108.37     35.93 o 
   9  -8   9       56.13       34.20     31.89 o 
  -8  -7   9        1.49        1.15     39.97 o 
  -7  -7   9        3.03       -3.03     37.66 o 
  -6  -7   9        0.34       -8.35     22.91 o 
  -5  -7   9       75.08       44.65     22.36 o 
  -4  -7   9        5.05        3.03     20.80 o 
  -3  -7   9        4.64       12.02     19.97 o 
  -2  -7   9       10.69       -7.90     20.03 o 
  -1  -7   9        0.22       -2.79     17.62 o 
   0  -7   9       13.38        4.19     19.55 o 
   1  -7   9      232.58      258.81     22.58 o 
   2  -7   9       17.13       14.15     16.38 o 
   3  -7   9      152.68      151.75     19.20 o 
   4  -7   9        2.07       17.69     18.47 o 
   5  -7   9      214.55      204.76     32.90 o 
   6  -7   9      456.10      463.78     34.20 o 
   7  -7   9       52.85       37.52     32.32 o 
   8  -7   9       42.52       29.00     27.85 o 
   9  -7   9       80.75       99.28     34.05 o 
  -9  -6   9       36.49       66.81     43.43 o 
  -8  -6   9        0.00      -19.48     39.54 o 
  -7  -6   9       45.85       62.77     36.94 o 
  -6  -6   9      184.53      153.53     35.64 o 
  -5  -6   9        0.49        3.39     21.26 o 
  -4  -6   9      854.72      839.11     27.53 o 
  -3  -6   9     2554.30     2725.18     71.86 o 
  -2  -6   9     1384.04     1448.24     56.35 o 
  -1  -6   9      163.28      178.30     16.99 o 
   0  -6   9     1296.51     1326.88     27.88 o 
   1  -6   9      621.35      653.07     23.21 o 
   2  -6   9       52.59       47.85     17.95 o 
   3  -6   9      917.59      915.35     33.48 o 
   4  -6   9     1584.75     1740.94     40.12 o 
   5  -6   9      162.29      184.51     21.26 o 
   6  -6   9      163.81      222.88     49.42 o 
   7  -6   9       40.08       37.81     25.25 o 
   8  -6   9        3.61      -32.47     26.26 o 
   9  -6   9        7.10       34.05     29.73 o 
  -9  -5   9       75.34       43.00     41.41 o 
  -8  -5   9        4.05      -11.26     37.81 o 
  -7  -5   9        2.82      -26.26     36.07 o 
  -6  -5   9        0.26        8.08     32.32 o 
  -5  -5   9        0.31       -5.19     34.49 o 
  -4  -5   9        3.11        3.39     17.86 o 
  -3  -5   9        2.83       18.01     17.09 o 
  -2  -5   9      404.42      461.29     33.26 o 
  -1  -5   9      694.72      800.14     22.01 o 
   0  -5   9        0.26      -14.90     16.05 o 
   1  -5   9      712.85      743.95     43.79 o 
   2  -5   9      577.13      552.87     21.14 o 
   3  -5   9       44.49       41.62     17.69 o 
   4  -5   9      468.41      440.72     21.01 o 
   5  -5   9      961.77      943.47     32.03 o 
   6  -5   9      215.56      235.19     22.93 o 
   7  -5   9        2.74        2.24     21.64 o 
   8  -5   9       35.15       64.50     33.91 o 
   9  -5   9       54.46       63.06     29.44 o 
  -9  -4   9        2.29       22.37     39.54 o 
  -8  -4   9       34.26        7.21     41.27 o 
  -7  -4   9      115.33      121.36     39.39 o 
  -6  -4   9        7.42       14.43     31.31 o 
  -5  -4   9      259.18      222.65     37.52 o 
  -4  -4   9     1072.17     1205.49     79.36 o 
  -3  -4   9      211.80      225.02     21.36 o 
  -2  -4   9      132.27      134.05     16.73 o 
  -1  -4   9     3141.87     3192.58     61.47 o 
   0  -4   9      806.20      803.74     27.78 o 
   1  -4   9        9.36       -4.77     14.80 o 
   2  -4   9     1548.14     1441.58     26.18 o 
   3  -4   9      844.08      818.23     21.45 o 
   4  -4   9       61.63       48.04     17.11 o 
   5  -4   9      322.74      324.06     20.56 o 
   6  -4   9      304.99      340.79     21.77 o 
   7  -4   9       43.70       55.38     22.12 o 
   8  -4   9        0.49       10.68     26.55 o 
   9  -4   9        5.50       30.88     33.77 o 
 -10  -3   9        4.43        6.20     44.59 o 
  -9  -3   9       61.71       20.35     41.85 o 
  -8  -3   9        3.29        3.90     37.95 o 
  -7  -3   9        5.37       26.12     33.62 o 
  -6  -3   9       17.23       17.17     30.74 o 
  -5  -3   9        1.30       11.26     27.13 o 
  -4  -3   9        0.09       18.61     32.18 o 
  -3  -3   9      257.11      258.16     18.90 o 
  -2  -3   9      493.44      495.90     16.93 o 
  -1  -3   9       14.87       14.67     12.43 o 
   0  -3   9      715.87      678.53     30.52 o 
   1  -3   9     1828.78     1710.66     26.24 o 
   2  -3   9       59.99       57.91     14.64 o 
   3  -3   9      475.28      446.29     18.44 o 
   4  -3   9     1200.48     1224.05     27.60 o 
   5  -3   9       77.21       88.24     25.97 o 
   6  -3   9       18.68       32.80     19.58 o 
   7  -3   9      199.67      217.28     23.68 o 
   8  -3   9      104.68      137.08     36.80 o 
 -10  -2   9        6.20       12.12     43.43 o 
  -9  -2   9       16.89        4.04     39.68 o 
  -8  -2   9      314.17      351.80     42.28 o 
  -7  -2   9      149.71      122.22     38.96 o 
  -6  -2   9       10.93        6.06     29.73 o 
  -5  -2   9      820.98      914.85     44.30 o 
  -4  -2   9       33.62       26.70     25.11 o 
  -3  -2   9      116.34      104.33     24.53 o 
  -2  -2   9     2291.21     2047.23    125.61 o 
  -1  -2   9     1228.13     1150.29     61.40 o 
   0  -2   9      127.34      110.05     13.18 o 
   1  -2   9      824.08      706.36     18.41 o 
   2  -2   9     1347.15     1263.21     28.35 o 
   3  -2   9      258.30      233.48     16.68 o 
   4  -2   9      105.26      109.18     16.68 o 
   5  -2   9       63.11       55.49     18.20 o 
   6  -2   9        3.81        7.20     21.73 o 
   7  -2   9        0.05        8.97     22.94 o 
   8  -2   9        1.61        9.72     12.02 o 
   9  -2   9       10.12        7.71     12.84 o 
 -10  -1   9       59.75       73.16     43.72 o 
  -9  -1   9       73.72       64.65     40.40 o 
  -8  -1   9        4.85        8.80     36.65 o 
  -7  -1   9       99.31       96.54     34.20 o 
  -6  -1   9      228.56      234.63     33.04 o 
  -5  -1   9       22.67       38.82     26.26 o 
  -4  -1   9      165.90      144.59     26.41 o 
  -3  -1   9      692.67      706.63     35.93 o 
  -2  -1   9        3.58        4.18     21.21 o 
  -1  -1   9     1961.94     1747.49    148.41 o 
   0  -1   9      734.96      673.18     17.16 o 
   1  -1   9       76.64       76.14     12.97 o 
   2  -1   9      992.84      883.52     22.17 o 
   3  -1   9     1428.85     1395.11     28.29 o 
   4  -1   9     1559.24     1547.73     49.49 o 
   5  -1   9        4.24      -12.16     18.51 o 
   6  -1   9      247.18      182.75     36.48 o 
   7  -1   9       97.25       82.27     19.42 o 
   8  -1   9       10.15       -2.17     12.65 o 
 -10   0   9       32.09       18.61     39.68 o 
  -9   0   9       27.27       28.72     36.51 o 
  -8   0   9        8.86       12.84     35.64 o 
  -7   0   9      188.21      198.84     36.94 o 
  -6   0   9        4.97       -3.17     29.15 o 
  -5   0   9        9.80       -7.94     25.40 o 
  -4   0   9       78.11       82.97     29.58 o 
  -3   0   9      791.50      857.71     35.21 o 
  -2   0   9      112.69      120.20     24.39 o 
  -1   0   9        0.94       -8.55     17.97 o 
   0   0   9      330.70      311.46     30.83 o 
   1   0   9       89.82       98.91     14.90 o 
   2   0   9        7.29        7.07     24.96 o 
   3   0   9       61.95       54.77     12.32 o 
   4   0   9        9.89       21.61     11.88 o 
   5   0   9       22.21        8.96     12.90 o 
   6   0   9       86.52       78.38     15.75 o 
   7   0   9        3.87       -1.31     13.37 o 
   8   0   9        0.09        2.19     16.75 o 
 -10   1   9        5.68       -4.18     36.65 o 
  -9   1   9        0.26        8.51     34.34 o 
  -8   1   9       14.28       36.65     34.63 o 
  -7   1   9        4.77       17.03     30.01 o 
  -6   1   9        0.16      -14.86     27.99 o 
  -5   1   9      151.55      169.55     32.32 o 
  -4   1   9      412.72      385.28     29.44 o 
  -3   1   9        2.57       39.68     27.56 o 
  -2   1   9      859.11      866.51     35.93 o 
  -1   1   9     1420.37     1325.57     24.23 o 
   0   1   9      172.81      176.92     10.29 o 
   1   1   9      936.87      916.72     17.69 o 
   2   1   9     1991.55     1802.31     30.64 o 
   3   1   9      703.44      655.79     29.44 o 
   4   1   9       93.03       75.01     14.09 o 
   5   1   9       67.71       44.39     14.58 o 
   6   1   9       49.05       49.65     15.34 o 
   7   1   9        0.27      -27.56     25.69 o 
 -10   2   9       66.19       65.51     37.08 o 
  -9   2   9        2.68       30.45     34.92 o 
  -8   2   9        1.35       19.19     32.90 o 
  -7   2   9       63.82       71.14     32.32 o 
  -6   2   9       57.89       49.64     28.43 o 
  -5   2   9       77.60       80.81     25.25 o 
  -4   2   9      283.22      341.27     30.30 o 
  -3   2   9        4.22       35.06     25.11 o 
  -2   2   9        0.20       10.13     15.45 o 
  -1   2   9      373.74      383.01     31.31 o 
   0   2   9       80.00       77.58     16.39 o 
   1   2   9        7.34       -9.75     15.71 o 
   2   2   9      107.80       98.26     17.34 o 
   3   2   9        1.30      -11.49     18.68 o 
   4   2   9      168.26      165.86     20.64 o 
   5   2   9        2.37        6.51     20.68 o 
   6   2   9      102.84      125.36     22.02 o 
   7   2   9        0.62       14.43     25.83 o 
 -10   3   9       13.19       25.54     33.77 o 
  -9   3   9       93.54       87.01     34.34 o 
  -8   3   9       62.57       52.52     32.03 o 
  -7   3   9       47.98       29.00     27.42 o 
  -6   3   9      153.57      131.74     27.27 o 
  -5   3   9      126.85       90.04     26.12 o 
  -4   3   9        3.91        2.76     16.43 o 
  -3   3   9      231.58      238.72     18.92 o 
  -2   3   9      752.75      776.77     24.89 o 
  -1   3   9       22.43       19.84     16.47 o 
   0   3   9      237.47      231.02     32.76 o 
   1   3   9      443.29      462.66     23.24 o 
   2   3   9      261.67      295.60     23.00 o 
   3   3   9        7.17       -1.35     19.63 o 
   4   3   9      144.75      142.46     25.25 o 
   5   3   9      202.00      228.87     25.35 o 
   6   3   9       20.29       -3.76     24.13 o 
  -9   4   9       20.65       27.56     32.32 o 
  -8   4   9        0.43        8.37     30.16 o 
  -7   4   9        7.27       25.40     28.72 o 
  -6   4   9      145.28      128.93     19.93 o 
  -5   4   9       89.35      109.94     17.60 o 
  -4   4   9       31.88       36.64     19.37 o 
  -3   4   9        0.36       16.72     17.61 o 
  -2   4   9       21.27       29.15     19.07 o 
  -1   4   9        4.21       -3.98     16.02 o 
   0   4   9       29.52       32.18     29.44 o 
   1   4   9        3.84        4.56     23.67 o 
   2   4   9      168.92      179.65     27.42 o 
   3   4   9       82.72      103.77     24.61 o 
   4   4   9        1.81      -24.13     22.50 o 
   5   4   9        9.34       27.80     24.82 o 
  -9   5   9        6.30       -6.64     29.29 o 
  -8   5   9       90.80       58.82     20.36 o 
  -7   5   9       54.25       58.30     20.51 o 
  -6   5   9       16.51       17.88     19.64 o 
  -5   5   9        0.02       20.33     19.05 o 
  -4   5   9      190.75      214.47     20.91 o 
  -3   5   9      132.81      132.90     21.23 o 
  -2   5   9        4.79      -10.74     18.57 o 
  -1   5   9      177.48      190.91     30.59 o 
   0   5   9      493.40      581.24     39.39 o 
   1   5   9      143.61      140.55     35.93 o 
   2   5   9        9.48      -22.65     23.62 o 
   3   5   9       25.58       30.96     24.88 o 
   4   5   9       33.72       15.28     25.59 o 
  -8   6   9       46.66       45.02     30.16 o 
  -7   6   9        2.75      -11.40     29.87 o 
  -6   6   9        5.51       30.37     22.16 o 
  -5   6   9        0.29      -12.37     21.25 o 
  -4   6   9       12.80       20.33     21.19 o 
  -3   6   9       30.76       45.00     21.53 o 
  -2   6   9       14.57        6.36     21.68 o 
  -1   6   9       47.39       19.19     29.44 o 
   0   6   9       13.31       35.64     36.07 o 
   1   6   9       13.13        9.24     34.78 o 
   2   6   9        5.08       22.65     36.80 o 
   3   6   9       11.56       -1.88     26.63 o 
  -7   7   9       26.95       18.47     31.31 o 
  -6   7   9       25.26       19.77     34.20 o 
  -5   7   9       48.10       21.21     34.92 o 
  -4   7   9       18.51       39.54     34.78 o 
  -3   7   9       14.39        2.72     22.48 o 
  -2   7   9       40.62       35.21     32.18 o 
  -1   7   9       72.88       80.09     33.33 o 
   0   7   9       14.36      -25.40     31.60 o 
   1   7   9        0.12       -6.78     35.93 o 
  -6   8   9        4.81        6.06     34.05 o 
  -5   8   9        3.62       16.45     33.33 o 
  -4   8   9        6.00       -9.09     31.31 o 
  -3   8   9       93.39       71.57     35.50 o 
   1 -14  10        7.52      -42.71     48.63 o 
   2 -14  10       48.22       25.97     37.95 o 
   3 -14  10        2.73      -22.51     36.65 o 
   4 -14  10       55.52       72.87     42.28 o 
  -2 -13  10        1.21       22.08     43.72 o 
  -1 -13  10       84.29       74.31     42.28 o 
   0 -13  10      113.60       73.74     43.43 o 
   1 -13  10        0.77      -14.43     41.27 o 
   2 -13  10        0.37       20.20     37.95 o 
   3 -13  10        0.56      -21.50     43.00 o 
   4 -13  10        0.07      -22.37     36.36 o 
   5 -13  10       23.17       -0.72     47.19 o 
   6 -13  10        7.35        4.04     37.95 o 
  -3 -12  10      140.55      137.23     43.00 o 
  -2 -12  10       51.18       43.15     40.69 o 
  -1 -12  10       19.50       15.30     38.38 o 
   0 -12  10       16.40       -6.20     37.66 o 
   1 -12  10      102.42      130.01     39.39 o 
   2 -12  10       91.82       68.83     46.61 o 
   3 -12  10      361.10      335.21     42.57 o 
   4 -12  10      569.47      674.89     47.91 o 
   5 -12  10        3.52        5.19     37.52 o 
   6 -12  10       41.20       20.06     40.98 o 
   7 -12  10      153.45      217.46     48.63 o 
  -5 -11  10       47.64       -3.61     44.88 o 
  -4 -11  10        9.17       12.12     43.29 o 
  -3 -11  10        5.59      -27.27     34.78 o 
  -2 -11  10       52.19       30.59     38.24 o 
  -1 -11  10       12.15       26.70     34.20 o 
   0 -11  10       14.08       11.69     33.04 o 
   1 -11  10      203.82      179.51     39.68 o 
   2 -11  10        4.08       -1.30     42.71 o 
   3 -11  10       63.70       73.88     42.14 o 
   4 -11  10        9.33       25.83     37.95 o 
   5 -11  10        0.50       13.85     36.80 o 
   6 -11  10       13.96       22.65     37.08 o 
   7 -11  10        0.54       -1.44     40.55 o 
   8 -11  10       25.17       27.85     38.09 o 
  -6 -10  10        7.20        9.63     29.73 o 
  -5 -10  10       24.91       28.41     27.25 o 
  -4 -10  10       80.17      114.00     42.57 o 
  -3 -10  10      185.39      168.83     41.85 o 
  -2 -10  10       85.62      109.38     34.34 o 
  -1 -10  10      866.40      789.46     46.75 o 
   0 -10  10     1590.39     1572.42     53.82 o 
   1 -10  10      256.95      199.13     37.23 o 
   2 -10  10       78.99      108.51     39.83 o 
   3 -10  10      886.86      936.50     47.91 o 
   4 -10  10        3.86       22.51     32.18 o 
   5 -10  10       34.86       51.51     34.34 o 
   6 -10  10      562.73      480.52     45.17 o 
   7 -10  10       76.42       77.49     35.93 o 
   8 -10  10        0.10      -10.39     32.76 o 
  -6  -9  10       13.12        3.31     28.07 o 
  -5  -9  10        0.40       18.29     26.49 o 
  -4  -9  10       57.66       40.27     23.63 o 
  -3  -9  10       87.58       91.23     24.69 o 
  -2  -9  10       90.94       85.88     23.97 o 
  -1  -9  10      180.75      148.05     36.80 o 
   0  -9  10       10.67       50.79     34.63 o 
   1  -9  10       17.53       19.19     33.91 o 
   2  -9  10       34.73       44.44     30.01 o 
   3  -9  10       61.42       45.74     36.22 o 
   4  -9  10      188.41      209.23     31.89 o 
   5  -9  10       59.32       43.15     36.36 o 
   6  -9  10       31.18       38.96     36.36 o 
   7  -9  10      118.05      122.37     37.81 o 
   8  -9  10       32.75       54.40     32.18 o 
   9  -9  10        1.67        7.79     33.91 o 
  -7  -8  10        2.91       20.06     41.13 o 
  -6  -8  10       91.89       72.15     36.80 o 
  -5  -8  10      701.10      713.86     32.51 o 
  -4  -8  10      222.04      203.30     45.31 o 
  -3  -8  10        4.29        5.08     22.10 o 
  -2  -8  10      464.72      454.74     24.83 o 
  -1  -8  10      240.67      255.35     23.49 o 
   0  -8  10      124.97      174.96     22.65 o 
   1  -8  10      122.68      129.77     22.08 o 
   2  -8  10     2484.00     2805.89     63.35 o 
   3  -8  10      190.11      226.26     31.75 o 
   4  -8  10      189.34      226.12     30.16 o 
   5  -8  10      800.96      843.28     39.39 o 
   6  -8  10        4.10      -14.00     26.84 o 
   7  -8  10        0.11       10.39     28.43 o 
   8  -8  10       75.62       89.18     35.35 o 
   9  -8  10       74.09      112.70     39.68 o 
  -8  -7  10        1.13       -8.51     41.13 o 
  -7  -7  10       10.59       12.27     43.29 o 
  -6  -7  10        0.22        1.15     40.26 o 
  -5  -7  10       24.11       33.77     36.80 o 
  -4  -7  10        0.22       13.21     23.55 o 
  -3  -7  10       21.73        5.43     21.28 o 
  -2  -7  10        0.73        5.87     21.57 o 
  -1  -7  10       14.47        1.42     31.24 o 
   0  -7  10      280.57      301.60     23.45 o 
   1  -7  10       24.40       31.19     19.63 o 
   2  -7  10      388.19      405.66     35.93 o 
   3  -7  10      588.72      529.66     23.62 o 
   4  -7  10      229.88      280.18     35.71 o 
   5  -7  10       21.92       18.47     30.74 o 
   6  -7  10       21.07       51.37     31.60 o 
   7  -7  10      128.82      153.82     28.57 o 
   8  -7  10        0.99        5.63     28.72 o 
   9  -7  10       60.29       65.94     32.18 o 
  -8  -6  10       19.92       10.82     44.73 o 
  -7  -6  10       18.75       26.55     37.66 o 
  -6  -6  10      235.66      251.37     42.28 o 
  -5  -6  10       18.20       44.44     36.36 o 
  -4  -6  10        6.52       18.04     19.98 o 
  -3  -6  10     1447.96     1564.74     40.84 o 
  -2  -6  10      899.64      921.71     25.94 o 
  -1  -6  10       83.91       74.78     20.14 o 
   0  -6  10     3406.94     3515.19    165.29 o 
   1  -6  10      644.42      709.95     23.38 o 
   2  -6  10      279.02      294.09     21.76 o 
   3  -6  10      328.40      327.34     24.10 o 
   4  -6  10      747.61      780.76     27.03 o 
   5  -6  10      379.67      371.14     24.37 o 
   6  -6  10        9.02       25.05     19.22 o 
   7  -6  10       77.13       82.69     21.11 o 
   8  -6  10       69.73       87.30     29.87 o 
   9  -6  10        1.76       37.37     33.77 o 
  -9  -5  10        2.49      -29.00     43.15 o 
  -8  -5  10       22.54       10.25     41.13 o 
  -7  -5  10        6.11       -8.66     35.79 o 
  -6  -5  10        5.38        1.15     35.35 o 
  -5  -5  10        2.57       28.28     32.18 o 
  -4  -5  10       27.14       27.27     28.57 o 
  -3  -5  10        0.15        5.98     17.40 o 
  -2  -5  10      362.80      409.73     22.58 o 
  -1  -5  10      233.08      254.06     19.23 o 
   0  -5  10        7.08        0.95     16.81 o 
   1  -5  10       38.85       15.78     14.88 o 
   2  -5  10      910.14      865.75     23.74 o 
   3  -5  10      540.21      520.40     43.22 o 
   4  -5  10       34.09       20.11     18.60 o 
   5  -5  10      729.15      747.34     52.96 o 
   6  -5  10      129.31      148.58     20.31 o 
   7  -5  10        4.32       12.16     22.54 o 
   8  -5  10      159.77      157.57     32.03 o 
   9  -5  10       83.29       97.69     37.08 o 
  -9  -4  10       29.21       21.21     43.00 o 
  -8  -4  10        0.96        2.02     41.41 o 
  -7  -4  10      151.92      142.86     42.42 o 
  -6  -4  10       13.62       53.10     38.09 o 
  -5  -4  10       89.11       97.69     36.22 o 
  -4  -4  10     1314.59     1224.81     47.91 o 
  -3  -4  10      858.97      922.36     43.00 o 
  -2  -4  10      172.16      152.43     16.80 o 
  -1  -4  10      953.87      935.02     29.87 o 
   0  -4  10     1066.77     1065.45     22.90 o 
   1  -4  10     1053.05     1056.58     24.57 o 
   2  -4  10       36.08       29.09     15.61 o 
   3  -4  10      496.04      497.39     22.78 o 
   4  -4  10      184.41      174.12     17.88 o 
   5  -4  10        0.05        9.69     17.77 o 
   6  -4  10       26.72       35.07     20.11 o 
   7  -4  10        0.64        4.98     23.19 o 
   8  -4  10        3.48        3.46     32.90 o 
   9  -4  10        2.96        5.05     38.53 o 
  -9  -3  10        1.37       -2.89     40.55 o 
  -8  -3  10       20.14       10.68     38.09 o 
  -7  -3  10        9.94       10.53     38.09 o 
  -6  -3  10       40.66       37.23     34.20 o 
  -5  -3  10       51.94       67.24     30.45 o 
  -4  -3  10       32.55       31.75     30.45 o 
  -3  -3  10      311.69      360.17     31.31 o 
  -2  -3  10     1123.33     1072.79     24.46 o 
  -1  -3  10      129.19      119.68     14.08 o 
   0  -3  10     1114.20     1037.22     21.57 o 
   1  -3  10     1674.06     1425.34     25.04 o 
   2  -3  10     1124.94     1014.02     32.03 o 
   3  -3  10        7.38      -15.40     15.72 o 
   4  -3  10      418.24      409.23     23.63 o 
   5  -3  10      385.33      382.28     22.67 o 
   6  -3  10       10.82       24.85     21.03 o 
   7  -3  10      135.93      182.93     27.06 o 
   8  -3  10       82.83      138.53     34.49 o 
 -10  -2  10        6.21      -15.44     43.58 o 
  -9  -2  10        1.12        7.79     38.96 o 
  -8  -2  10       71.09       46.32     37.23 o 
  -7  -2  10        4.34       18.18     33.33 o 
  -6  -2  10        1.98      -14.43     35.06 o 
  -5  -2  10      506.69      568.25     38.09 o 
  -4  -2  10      228.86      269.69     35.93 o 
  -3  -2  10        2.25       21.93     27.56 o 
  -2  -2  10      555.33      524.09     32.18 o 
  -1  -2  10      536.98      508.94     64.86 o 
   0  -2  10      178.92      177.07     13.56 o 
   1  -2  10      279.66      270.89     28.35 o 
   2  -2  10      311.36      268.40     16.74 o 
   3  -2  10        3.46       -0.45     14.68 o 
   4  -2  10      244.77      234.08     20.85 o 
   5  -2  10       66.02       93.18     18.83 o 
   6  -2  10       51.21       60.66     20.72 o 
   7  -2  10        8.92       21.93     37.95 o 
   8  -2  10        3.57       -3.59     11.50 o 
 -10  -1  10       22.11      -10.53     39.83 o 
  -9  -1  10        0.74      -19.19     38.38 o 
  -8  -1  10        2.99        9.09     37.08 o 
  -7  -1  10       41.76       39.10     37.52 o 
  -6  -1  10       12.34        2.74     34.34 o 
  -5  -1  10       50.65       59.16     31.17 o 
  -4  -1  10      274.99      265.65     30.59 o 
  -3  -1  10      904.76      906.49     38.38 o 
  -2  -1  10       12.03       20.06     23.67 o 
  -1  -1  10      162.22      194.80     31.02 o 
   0  -1  10     2791.57     2407.93    139.39 o 
   1  -1  10     1568.38     1429.54     70.63 o 
   2  -1  10       12.81       17.39     20.85 o 
   3  -1  10      415.94      415.94     32.11 o 
   4  -1  10       12.50       27.39     20.36 o 
   5  -1  10        8.90       10.57     14.10 o 
   6  -1  10      216.97      166.81     40.41 o 
   7  -1  10      120.71       80.87     16.31 o 
   8  -1  10       10.73        8.15     11.94 o 
 -10   0  10        0.51       12.27     40.40 o 
  -9   0  10       73.33       84.41     38.96 o 
  -8   0  10       48.74       53.53     37.08 o 
  -7   0  10        3.43       15.87     32.32 o 
  -6   0  10      349.40      431.17     36.51 o 
  -5   0  10        3.32       18.04     28.14 o 
  -4   0  10        0.11       65.66     26.41 o 
  -3   0  10      625.62      677.34     35.21 o 
  -2   0  10      486.20      532.46     32.18 o 
  -1   0  10       84.58       70.27     24.82 o 
   0   0  10       69.25       84.11     10.56 o 
   1   0  10      499.61      413.83     30.16 o 
   2   0  10      136.22      121.86     12.39 o 
   3   0  10      536.44      430.33     28.13 o 
   4   0  10       14.45       -0.71     10.93 o 
   5   0  10       50.34       38.07     11.95 o 
   6   0  10        4.92       -4.34     16.16 o 
   7   0  10        0.73       -3.73     13.57 o 
 -10   1  10       13.54        3.75     38.09 o 
  -9   1  10        4.62       15.30     35.64 o 
  -8   1  10       84.40       42.57     35.50 o 
  -7   1  10      191.25      207.07     35.21 o 
  -6   1  10       24.34        5.48     29.87 o 
  -5   1  10       39.88       15.15     26.98 o 
  -4   1  10      611.49      583.11     36.51 o 
  -3   1  10       53.15       35.21     26.70 o 
  -2   1  10      347.06      374.89     29.87 o 
  -1   1  10      745.87      705.46     21.21 o 
   0   1  10      368.06      398.26     31.17 o 
   1   1  10        8.90       22.59     12.35 o 
   2   1  10      281.11      247.70     14.76 o 
   3   1  10      968.15      909.05     36.15 o 
   4   1  10        2.88        2.31     13.65 o 
   5   1  10      131.14      103.69     16.09 o 
   6   1  10       98.36      100.16     20.44 o 
   7   1  10        0.60        4.01     20.44 o 
  -9   2  10        0.41       -1.73     34.92 o 
  -8   2  10       49.19       15.73     32.76 o 
  -7   2  10        7.84       13.13     31.31 o 
  -6   2  10        9.17       15.44     27.56 o 
  -5   2  10       10.28       33.04     30.74 o 
  -4   2  10       98.97      142.57     31.02 o 
  -3   2  10        1.91       22.34     15.60 o 
  -2   2  10       34.13       36.80     16.14 o 
  -1   2  10       98.82      121.93     32.18 o 
   0   2  10       21.60       -1.01     25.97 o 
   1   2  10       90.25       62.06     26.33 o 
   2   2  10       60.46       50.19     18.19 o 
   3   2  10        6.54       18.05     18.63 o 
   4   2  10        1.92       -1.66     17.06 o 
   5   2  10        1.82       -6.22     29.58 o 
   6   2  10        4.33       11.88     20.54 o 
  -9   3  10        0.82       16.02     33.19 o 
  -8   3  10       11.52        3.32     32.47 o 
  -7   3  10        3.66       -2.31     31.02 o 
  -6   3  10       44.58       58.87     31.17 o 
  -5   3  10      185.63      176.33     28.86 o 
  -4   3  10       22.31       24.34     15.96 o 
  -3   3  10      171.08      184.30     19.88 o 
  -2   3  10      762.37      803.63     27.34 o 
  -1   3  10      367.71      316.30     33.91 o 
   0   3  10        6.65      -15.44     31.17 o 
   1   3  10      319.17      355.41     38.24 o 
   2   3  10      167.33      168.41     22.69 o 
   3   3  10        1.86       -7.95     19.93 o 
   4   3  10        0.99       16.61     23.38 o 
   5   3  10       13.38       27.45     22.58 o 
  -9   4  10        0.17       23.67     32.76 o 
  -8   4  10        4.37       36.07     32.03 o 
  -7   4  10        0.03      -13.04     19.06 o 
  -6   4  10       11.02       -0.18     19.23 o 
  -5   4  10       30.72       44.22     19.14 o 
  -4   4  10        0.79        7.81     21.00 o 
  -3   4  10       17.91       -6.00     25.97 o 
  -2   4  10      143.87      153.67     19.41 o 
  -1   4  10        7.76      -33.77     27.13 o 
   0   4  10       11.05       24.53     29.15 o 
   1   4  10        9.39        8.08     35.06 o 
   2   4  10        1.18       -0.14     32.18 o 
   3   4  10        0.89      -17.41     23.77 o 
   4   4  10       13.98       10.69     23.78 o 
  -8   5  10        1.24      -10.39     20.98 o 
  -7   5  10        1.30       15.05     20.52 o 
  -6   5  10       50.28       48.63     21.07 o 
  -5   5  10        0.35       -8.20     21.27 o 
  -4   5  10       10.31       32.72     21.38 o 
  -3   5  10      195.49      232.68     23.21 o 
  -2   5  10      104.57      134.49     33.77 o 
  -1   5  10       20.16        9.67     31.17 o 
   0   5  10       40.83       45.89     33.62 o 
   1   5  10       75.33       85.28     36.80 o 
   2   5  10        7.29       16.31     35.50 o 
   3   5  10       12.57        1.73     36.07 o 
  -7   6  10       34.34       13.85     31.60 o 
  -6   6  10        5.67       10.81     20.94 o 
  -5   6  10       12.39        7.12     20.93 o 
  -4   6  10       28.40       13.32     21.93 o 
  -3   6  10        1.79        7.66     21.78 o 
  -2   6  10        1.47       -8.80     34.05 o 
  -1   6  10       34.86       38.67     35.35 o 
   0   6  10        2.95       19.34     37.08 o 
   1   6  10       64.05       45.02     36.51 o 
   2   6  10        6.76       -7.07     35.93 o 
  -6   7  10        4.03       30.30     34.63 o 
  -5   7  10        0.20       13.85     32.76 o 
  -4   7  10       22.39       31.46     34.63 o 
  -3   7  10        0.32       -4.76     32.76 o 
  -2   7  10       27.96       18.04     35.50 o 
  -1   7  10       44.62       53.82     39.54 o 
   0   7  10       69.78       37.37     36.51 o 
   2 -14  11       67.60       38.09     38.53 o 
   3 -14  11       13.12      -16.02     37.81 o 
  -1 -13  11        3.48      -40.55     45.02 o 
   0 -13  11       66.43       32.32     44.44 o 
   1 -13  11       15.01      -33.48     45.31 o 
   2 -13  11        0.52      -22.22     45.89 o 
   3 -13  11       14.97      -31.89     46.18 o 
   4 -13  11        4.15        8.08     39.25 o 
   5 -13  11        0.44      -30.59     39.68 o 
  -3 -12  11      156.09      150.94     43.15 o 
  -2 -12  11      311.53      281.96     46.61 o 
  -1 -12  11       16.37      -35.64     36.80 o 
   0 -12  11       71.20       33.19     41.13 o 
   1 -12  11      185.40      266.81     46.03 o 
   2 -12  11        7.86       20.06     36.36 o 
   3 -12  11      110.44      134.63     46.61 o 
   4 -12  11      324.89      361.76     42.57 o 
   5 -12  11      201.25      222.80     45.02 o 
   6 -12  11        8.35       28.43     43.72 o 
   7 -12  11       88.92      117.03     40.69 o 
  -4 -11  11      109.87      109.52     43.58 o 
  -3 -11  11       37.12       -2.45     42.14 o 
  -2 -11  11        4.70       10.39     39.68 o 
  -1 -11  11       51.96       36.65     37.37 o 
   0 -11  11       27.04       36.22     40.55 o 
   1 -11  11       36.45       32.90     40.98 o 
   2 -11  11        1.38       -1.01     42.28 o 
   3 -11  11        5.89       25.40     36.80 o 
   4 -11  11       26.69       21.36     36.07 o 
   5 -11  11       29.25       35.93     37.37 o 
   6 -11  11       18.61        8.80     42.57 o 
   7 -11  11        0.03       11.69     36.22 o 
  -5 -10  11        6.06        8.16     27.13 o 
  -4 -10  11      112.60      133.04     38.09 o 
  -3 -10  11      108.77      148.19     38.82 o 
  -2 -10  11       27.56       48.48     34.34 o 
  -1 -10  11        4.99       14.43     31.46 o 
   0 -10  11      332.25      485.42     51.80 o 
   1 -10  11      191.99      142.57     44.44 o 
   2 -10  11      316.28      321.79     44.44 o 
   3 -10  11      799.50      907.93     52.38 o 
   4 -10  11      248.90      264.93     43.43 o 
   5 -10  11       60.65       22.94     39.54 o 
   6 -10  11       84.77      144.73     34.78 o 
   7 -10  11      222.69      290.04     40.69 o 
   8 -10  11       14.55       11.26     32.47 o 
  -6  -9  11       26.34       28.57     38.96 o 
  -5  -9  11        0.28      -23.81     35.35 o 
  -4  -9  11       23.04       25.96     25.04 o 
  -3  -9  11        7.12      -15.21     25.69 o 
  -2  -9  11       25.87       15.55     22.09 o 
  -1  -9  11       11.10       42.14     35.93 o 
   0  -9  11        1.19        9.67     41.13 o 
   1  -9  11      161.78      180.23     33.48 o 
   2  -9  11        6.15       -6.93     32.47 o 
   3  -9  11       21.04       26.12     37.08 o 
   4  -9  11       22.97       31.60     35.79 o 
   5  -9  11       63.45      109.96     37.52 o 
   6  -9  11        4.49       11.40     33.33 o 
   7  -9  11       86.53      121.64     32.76 o 
   8  -9  11       59.18       45.31     32.18 o 
  -7  -8  11        0.70       19.91     39.97 o 
  -6  -8  11       29.89       39.83     38.53 o 
  -5  -8  11       42.31       80.52     35.35 o 
  -4  -8  11      562.84      558.13     29.87 o 
  -3  -8  11       13.27       17.26     21.92 o 
  -2  -8  11      409.16      435.32     25.45 o 
  -1  -8  11     2439.49     2521.09    207.86 o 
   0  -8  11      160.94      136.19     24.19 o 
   1  -8  11       18.32       22.42     22.41 o 
   2  -8  11     1541.95     1732.02     50.07 o 
   3  -8  11      374.99      442.28     38.24 o 
   4  -8  11       10.94       -3.17     33.48 o 
   5  -8  11      320.88      300.00     38.24 o 
   6  -8  11      259.96      246.03     32.47 o 
   7  -8  11       30.96       70.13     36.80 o 
   8  -8  11       22.86       26.98     35.93 o 
  -7  -7  11       12.31       12.99     43.15 o 
  -6  -7  11        2.11      -30.01     39.97 o 
  -5  -7  11        0.14      -10.39     32.03 o 
  -4  -7  11       25.23       45.89     32.32 o 
  -3  -7  11       11.81       21.12     23.03 o 
  -2  -7  11        3.27       -0.59     19.72 o 
  -1  -7  11      101.13      107.77     22.13 o 
   0  -7  11        3.36       -1.35     18.77 o 
   1  -7  11      432.87      474.93     26.84 o 
   2  -7  11       45.89       40.44     21.48 o 
   3  -7  11      299.31      327.28     22.25 o 
   4  -7  11      471.18      476.98     24.45 o 
   5  -7  11       63.95       57.29     28.72 o 
   6  -7  11      170.94      210.10     30.30 o 
   7  -7  11      233.60      242.28     32.61 o 
   8  -7  11       46.86       53.82     30.30 o 
  -8  -6  11        3.39        7.79     42.57 o 
  -7  -6  11       32.92       39.25     38.24 o 
  -6  -6  11      407.74      432.75     46.32 o 
  -5  -6  11      490.35      486.58     39.39 o 
  -4  -6  11       66.10       53.25     36.51 o 
  -3  -6  11       95.87      104.92     21.91 o 
  -2  -6  11      587.01      629.96     49.57 o 
  -1  -6  11      139.83      167.59     21.46 o 
   0  -6  11       94.56      102.74     19.74 o 
   1  -6  11     2465.65     2592.66     38.60 o 
   2  -6  11      554.05      602.04     28.43 o 
   3  -6  11       41.90       37.28     21.14 o 
   4  -6  11      351.59      353.69     24.10 o 
   5  -6  11        6.79       -2.20     20.71 o 
   6  -6  11        5.12       35.82     25.47 o 
   7  -6  11       35.28       37.08     34.49 o 
   8  -6  11       27.74       37.52     30.01 o 
  -8  -5  11        2.91       12.41     40.40 o 
  -7  -5  11        0.15       16.45     36.22 o 
  -6  -5  11        1.43       13.71     34.20 o 
  -5  -5  11        2.59       -3.75     33.77 o 
  -4  -5  11      218.60      229.15     38.24 o 
  -3  -5  11      192.57      206.64     36.07 o 
  -2  -5  11       29.40       25.23     23.67 o 
  -1  -5  11      791.40      787.14     24.37 o 
   0  -5  11      590.22      554.79     37.59 o 
   1  -5  11      182.40      184.72     19.18 o 
   2  -5  11      634.23      613.22     53.90 o 
   3  -5  11      716.43      683.81     25.00 o 
   4  -5  11        0.47       -2.84     28.86 o 
   5  -5  11       22.62       38.31     18.79 o 
   6  -5  11      400.11      385.48     26.72 o 
   7  -5  11       54.64       87.44     23.47 o 
   8  -5  11       30.36       26.70     28.28 o 
  -9  -4  11       15.37       -2.89     43.43 o 
  -8  -4  11        1.26       -7.65     37.37 o 
  -7  -4  11      110.26      153.39     41.41 o 
  -6  -4  11       57.65       64.07     36.94 o 
  -5  -4  11        6.41       13.42     33.04 o 
  -4  -4  11      246.59      286.87     34.63 o 
  -3  -4  11      799.08      858.58     40.98 o 
  -2  -4  11       45.24       64.50     26.70 o 
  -1  -4  11      322.54      336.39     24.10 o 
   0  -4  11     1555.31     1474.11     89.10 o 
   1  -4  11       50.33       53.70     16.90 o 
   2  -4  11       19.01       19.19     16.04 o 
   3  -4  11      424.40      399.05     21.99 o 
   4  -4  11      212.50      203.58     20.14 o 
   5  -4  11       75.79       56.60     21.60 o 
   6  -4  11        8.11       16.54     23.56 o 
   7  -4  11        7.43       17.40     25.21 o 
   8  -4  11        0.12       46.90     36.36 o 
  -9  -3  11        2.12       -9.81     41.56 o 
  -8  -3  11        2.41      -13.85     39.39 o 
  -7  -3  11        5.35        8.80     39.10 o 
  -6  -3  11        4.82       16.74     33.48 o 
  -5  -3  11      275.35      246.32     37.23 o 
  -4  -3  11        9.64        6.35     34.63 o 
  -3  -3  11      190.41      199.85     32.61 o 
  -2  -3  11      747.94      747.47     38.24 o 
  -1  -3  11      625.00      584.41     34.49 o 
   0  -3  11      263.60      238.75     21.43 o 
   1  -3  11      420.73      378.06     25.04 o 
   2  -3  11      589.21      542.45     20.87 o 
   3  -3  11        6.16      -11.69     18.71 o 
   4  -3  11      545.52      568.08     24.82 o 
   5  -3  11      451.07      475.66     23.99 o 
   6  -3  11       35.09       50.20     20.83 o 
   7  -3  11       89.75      109.89     25.48 o 
   8  -3  11       57.27       79.36     36.80 o 
  -9  -2  11        4.94        6.06     40.98 o 
  -8  -2  11       12.22       50.50     40.40 o 
  -7  -2  11       35.51       82.11     36.22 o 
  -6  -2  11        7.25       -2.89     36.51 o 
  -5  -2  11      351.52      387.15     36.65 o 
  -4  -2  11      423.07      437.51     41.27 o 
  -3  -2  11        9.41       -7.36     27.56 o 
  -2  -2  11      384.55      413.56     32.61 o 
  -1  -2  11      886.98      888.88     39.39 o 
   0  -2  11      903.04      866.57     92.06 o 
   1  -2  11      592.23      527.31     21.72 o 
   2  -2  11        8.66       -6.93     17.24 o 
   3  -2  11        3.90        0.57     15.58 o 
   4  -2  11        5.07        5.86     17.08 o 
   5  -2  11       11.57        7.39     22.22 o 
   6  -2  11       13.30       12.23     21.39 o 
   7  -2  11        1.37        1.65      9.40 o 
  -9  -1  11       54.99       54.40     42.14 o 
  -8  -1  11       71.57       26.12     38.24 o 
  -7  -1  11        2.21       -5.77     36.51 o 
  -6  -1  11       99.01      119.77     37.52 o 
  -5  -1  11       72.91       58.15     32.32 o 
  -4  -1  11       23.47       32.18     28.72 o 
  -3  -1  11      894.36      876.18     43.72 o 
  -2  -1  11      208.84      200.58     34.05 o 
  -1  -1  11       16.46       19.48     28.86 o 
   0  -1  11     1265.27     1301.86     48.77 o 
   1  -1  11     1004.12      883.29     75.90 o 
   2  -1  11      158.83      148.16     17.25 o 
   3  -1  11      101.28      107.76     20.08 o 
   4  -1  11      297.40      317.31     36.80 o 
   5  -1  11       70.46       68.28     17.08 o 
   6  -1  11       50.96       29.02     11.45 o 
   7  -1  11       54.41       43.63     11.20 o 
  -9   0  11        3.80       20.06     37.23 o 
  -8   0  11        1.34       11.98     36.51 o 
  -7   0  11        0.10      -17.03     35.06 o 
  -6   0  11      137.23      158.30     35.06 o 
  -5   0  11       40.29       60.17     31.75 o 
  -4   0  11       15.95       20.06     32.90 o 
  -3   0  11       35.14       73.16     28.14 o 
  -2   0  11      128.04      119.62     28.43 o 
  -1   0  11       27.23      102.02     32.47 o 
   0   0  11       99.14      123.09     34.34 o 
   1   0  11       76.47       45.35     11.33 o 
   2   0  11        0.12       15.70     11.31 o 
   3   0  11      129.88       98.08     12.14 o 
   4   0  11        9.55        4.87     11.16 o 
   5   0  11        8.83       15.97     12.91 o 
   6   0  11        3.72        5.60     13.65 o 
  -9   1  11       12.90       22.65     38.82 o 
  -8   1  11        0.24       -4.76     35.06 o 
  -7   1  11       26.59       47.33     34.05 o 
  -6   1  11       58.14       54.69     31.89 o 
  -5   1  11       88.56      112.99     34.34 o 
  -4   1  11      513.29      480.23     36.94 o 
  -3   1  11      236.09      249.20     32.90 o 
  -2   1  11       20.20       29.08     16.20 o 
  -1   1  11      663.59      664.50     37.95 o 
   0   1  11      698.19      706.63     41.70 o 
   1   1  11      139.65      122.37     32.32 o 
   2   1  11      123.84      105.59     13.71 o 
   3   1  11       14.95       33.27     13.11 o 
   4   1  11       44.27       64.61     13.85 o 
   5   1  11       46.20       42.13     19.04 o 
   6   1  11       26.80       21.65     20.60 o 
  -9   2  11        2.77        3.46     34.92 o 
  -8   2  11        0.21       14.43     34.92 o 
  -7   2  11      146.11      129.87     34.78 o 
  -6   2  11        3.50       -0.87     30.45 o 
  -5   2  11        0.88       30.74     31.60 o 
  -4   2  11      200.10      240.40     33.19 o 
  -3   2  11      169.76      204.80     20.23 o 
  -2   2  11        0.28       28.86     30.88 o 
  -1   2  11        1.31       16.74     31.46 o 
   0   2  11        1.49      -21.07     31.17 o 
   1   2  11        3.54      -15.73     33.19 o 
   2   2  11      144.61      103.61     33.77 o 
   3   2  11       18.88        0.47     19.70 o 
   4   2  11       59.67       63.52     20.77 o 
   5   2  11        9.65       27.75     19.72 o 
  -8   3  11       31.26       31.31     33.48 o 
  -7   3  11        2.45        0.72     32.47 o 
  -6   3  11       12.05        9.52     31.02 o 
  -5   3  11      145.72      107.82     25.18 o 
  -4   3  11      180.05      148.41     20.79 o 
  -3   3  11       12.80       20.53     19.55 o 
  -2   3  11      140.88      169.70     32.47 o 
  -1   3  11      232.09      263.06     33.33 o 
   0   3  11       16.01        9.24     32.90 o 
   1   3  11        2.59        6.20     31.17 o 
   3   3  11        3.12      -39.68     34.49 o 
   4   3  11       26.64       24.26     22.01 o 
  -8   4  11       19.99       17.16     33.55 o 
  -7   4  11        0.55        6.99     20.54 o 
  -6   4  11        1.46       -5.56     20.08 o 
  -5   4  11       13.49       18.80     19.58 o 
  -4   4  11        1.51       15.89     21.23 o 
  -3   4  11        0.92        4.62     31.02 o 
  -2   4  11       10.68       -2.89     29.00 o 
  -1   4  11       18.25       39.39     33.04 o 
   0   4  11       69.34       90.76     34.05 o 
   1   4  11       57.78       35.79     35.35 o 
   2   4  11        0.07        1.59     34.63 o 
   3   4  11       27.00       -0.58     37.37 o 
  -7   5  11        4.45        7.25     21.90 o 
  -6   5  11       24.87       26.78     22.15 o 
  -5   5  11       15.94      -14.11     21.89 o 
  -4   5  11       32.64       59.08     21.88 o 
  -3   5  11      134.32      159.02     33.77 o 
  -2   5  11      160.54      216.16     35.64 o 
  -1   5  11       17.75       22.94     32.18 o 
   0   5  11       12.15       20.06     34.20 o 
   1   5  11       15.33       61.33     37.37 o 
   2   5  11        0.15      -10.82     37.08 o 
  -6   6  11        0.15       48.77     33.62 o 
  -5   6  11        0.77       13.28     23.39 o 
  -4   6  11       19.94       38.82     33.62 o 
  -3   6  11       23.27       16.88     31.31 o 
  -2   6  11        0.52       10.53     34.63 o 
  -1   6  11        0.29      -17.03     36.07 o 
   0   6  11        2.23       11.26     37.66 o 
  -1 -13  12        9.07      -17.32     39.39 o 
   0 -13  12        0.84       -5.05     46.75 o 
   1 -13  12        1.20      -49.21     41.99 o 
   2 -13  12       21.77      -11.54     42.71 o 
   3 -13  12        0.02      -28.57     41.56 o 
   4 -13  12        2.30      -13.56     40.26 o 
  -2 -12  12       17.66       -1.88     39.97 o 
  -1 -12  12        1.20      -35.50     38.67 o 
   0 -12  12      162.04      204.90     49.64 o 
   1 -12  12      318.49      305.34     52.96 o 
   2 -12  12      235.44      238.67     45.60 o 
   3 -12  12        7.69      -23.23     37.81 o 
   4 -12  12      140.01      134.05     48.05 o 
   5 -12  12      246.84      335.06     47.33 o 
   6 -12  12       28.00       33.62     39.25 o 
  -4 -11  12        0.28       13.42     40.26 o 
  -3 -11  12        2.84      -35.06     37.95 o 
  -2 -11  12       27.23       -2.60     35.06 o 
  -1 -11  12        1.49       10.39     40.69 o 
   0 -11  12       20.23       15.30     48.05 o 
   1 -11  12        9.52        2.45     37.08 o 
   2 -11  12        4.13       38.09     43.43 o 
   3 -11  12        1.03      -13.85     35.35 o 
   4 -11  12       13.87       51.08     44.01 o 
   5 -11  12       59.69       50.07     38.09 o 
   6 -11  12       37.34       41.41     38.38 o 
   7 -11  12       24.00       50.79     45.02 o 
  -5 -10  12       35.51       25.11     34.20 o 
  -4 -10  12      111.69       87.16     37.66 o 
  -3 -10  12      296.13      301.30     40.55 o 
  -2 -10  12      109.46       96.39     37.52 o 
  -1 -10  12      271.64      240.69     37.95 o 
   0 -10  12      419.31      519.19     50.94 o 
   1 -10  12      514.24      678.35     45.02 o 
   2 -10  12        1.72      -40.84     40.12 o 
   3 -10  12      247.44      321.79     45.60 o 
   4 -10  12      499.18      568.54     43.00 o 
   5 -10  12       35.49       63.64     41.56 o 
   6 -10  12       27.88       23.67     34.78 o 
   7 -10  12      145.03      143.58     39.39 o 
  -6  -9  12        1.12       15.30     38.24 o 
  -5  -9  12        9.38        0.87     36.07 o 
  -4  -9  12        8.56       28.14     35.64 o 
  -3  -9  12        9.28       13.94     24.53 o 
  -2  -9  12        1.12        2.47     25.04 o 
  -1  -9  12       15.79        9.09     33.62 o 
   0  -9  12        5.27       -1.59     37.23 o 
   1  -9  12       63.02       69.12     37.08 o 
   2  -9  12      104.97      139.68     38.82 o 
   3  -9  12        4.07      -26.55     36.94 o 
   4  -9  12      199.54      157.57     35.79 o 
   5  -9  12      158.01      151.95     35.50 o 
   6  -9  12       57.67       71.14     34.20 o 
   7  -9  12       28.94       37.37     39.10 o 
  -6  -8  12       36.76       23.09     39.10 o 
  -5  -8  12       47.07       25.25     39.54 o 
  -4  -8  12       46.36       43.87     38.09 o 
  -3  -8  12       81.49       84.38     25.99 o 
  -2  -8  12       39.35       46.32     23.16 o 
  -1  -8  12      259.48      321.46     26.22 o 
   0  -8  12     1749.20     1853.77     81.96 o 
   1  -8  12        1.57      -18.61     23.56 o 
   2  -8  12      214.18      208.37     36.36 o 
   3  -8  12      383.43      487.44     41.13 o 
   4  -8  12       27.73       -4.76     27.42 o 
   5  -8  12       15.73       36.36     35.21 o 
   6  -8  12      249.22      282.97     33.91 o 
   7  -8  12       42.69       45.60     29.58 o 
   8  -8  12       12.76        4.33     34.78 o 
  -7  -7  12        2.86        6.06     40.98 o 
  -6  -7  12        0.04        2.74     39.39 o 
  -5  -7  12       44.09       47.47     34.20 o 
  -4  -7  12        6.81       -5.48     36.51 o 
  -3  -7  12       10.63        0.58     32.32 o 
  -2  -7  12      136.37      168.41     25.80 o 
  -1  -7  12        1.16       -2.18     21.68 o 
   0  -7  12      735.77      781.26     60.53 o 
   1  -7  12      304.03      333.82     23.10 o 
   2  -7  12       39.25       28.28     21.53 o 
   3  -7  12      129.63      140.77     21.28 o 
   4  -7  12       78.66       94.61     24.16 o 
   5  -7  12      217.49      229.87     29.87 o 
   6  -7  12       83.38       56.71     27.13 o 
   7  -7  12      157.16      187.16     37.37 o 
   8  -7  12       53.44       80.09     34.63 o 
  -7  -6  12        5.99       47.91     40.40 o 
  -6  -6  12        2.09       43.72     41.56 o 
  -5  -6  12      338.12      346.89     42.28 o 
  -4  -6  12       54.45       40.69     34.49 o 
  -3  -6  12      150.53      138.53     37.37 o 
  -2  -6  12     1849.07     1851.50     52.96 o 
  -1  -6  12       92.78       84.43     20.49 o 
   0  -6  12        0.36       13.67     21.22 o 
   1  -6  12      478.53      504.95     24.24 o 
   2  -6  12      450.30      469.93     24.46 o 
   3  -6  12      163.59      138.54     22.12 o 
   4  -6  12       42.22       17.45     20.78 o 
   5  -6  12      194.94      172.84     25.17 o 
   6  -6  12       23.53       44.01     23.62 o 
   7  -6  12        1.67       10.39     30.45 o 
   8  -6  12        6.69        8.95     29.58 o 
  -8  -5  12        1.06       -4.18     44.01 o 
  -7  -5  12        9.04       27.99     39.39 o 
  -6  -5  12       29.68       36.51     36.51 o 
  -5  -5  12      117.02      101.30     35.79 o 
  -4  -5  12      110.51      107.21     38.38 o 
  -3  -5  12      291.42      291.92     39.68 o 
  -2  -5  12       33.58       52.96     29.73 o 
  -1  -5  12       95.92       74.13     18.31 o 
   0  -5  12      915.07      868.80     30.52 o 
   1  -5  12       24.46        9.55     18.16 o 
   2  -5  12      263.06      267.19     21.82 o 
   3  -5  12      913.93      958.37     45.17 o 
   4  -5  12       52.04       55.62     18.22 o 
   5  -5  12      182.46      193.26     24.14 o 
   6  -5  12      256.07      299.62     24.73 o 
   7  -5  12      139.35      190.82     23.83 o 
   8  -5  12        0.07       31.43     24.50 o 
  -8  -4  12        2.58       18.04     41.70 o 
  -7  -4  12       68.25       40.40     41.99 o 
  -6  -4  12      379.95      382.68     43.15 o 
  -5  -4  12        0.96        3.75     34.05 o 
  -4  -4  12       57.05       35.21     33.04 o 
  -3  -4  12      948.66     1016.59     48.34 o 
  -2  -4  12      687.16      793.36     45.74 o 
  -1  -4  12      810.51      815.00     40.55 o 
   0  -4  12       42.97       37.19     16.54 o 
   1  -4  12      137.37      120.05     19.12 o 
   2  -4  12        0.48        4.19     18.30 o 
   3  -4  12       32.30       31.45     16.98 o 
   4  -4  12       33.94       32.89     18.52 o 
   5  -4  12        0.33       12.10     18.55 o 
   6  -4  12        0.94       16.18     35.50 o 
   7  -4  12        1.91       22.10     24.71 o 
  -8  -3  12        2.66       38.38     41.70 o 
  -7  -3  12        9.99       25.25     38.82 o 
  -6  -3  12        7.83       25.54     36.80 o 
  -5  -3  12      112.76      112.70     33.91 o 
  -4  -3  12      250.34      231.74     36.94 o 
  -3  -3  12        0.62      -11.69     31.75 o 
  -2  -3  12      591.33      584.12     38.09 o 
  -1  -3  12     2018.48     1983.53     58.30 o 
   0  -3  12        1.85      -25.25     33.62 o 
   1  -3  12       54.33       52.83     16.15 o 
   2  -3  12      369.71      352.90     19.09 o 
   3  -3  12       71.62       95.85     18.93 o 
   4  -3  12       12.37        5.85     19.12 o 
   5  -3  12      421.05      424.99     32.03 o 
   6  -3  12      158.70      189.36     23.78 o 
   7  -3  12        0.23       10.22     26.43 o 
  -9  -2  12        1.33        2.60     41.41 o 
  -8  -2  12       48.93       49.06     39.39 o 
  -7  -2  12       34.28       54.69     39.54 o 
  -6  -2  12        1.53       23.23     34.92 o 
  -5  -2  12        7.47       12.84     33.04 o 
  -4  -2  12      357.65      418.32     37.52 o 
  -3  -2  12       20.31       20.20     29.87 o 
  -2  -2  12       31.21       27.85     29.15 o 
  -1  -2  12      595.42      549.35     38.67 o 
   0  -2  12        1.58       -4.76     28.43 o 
   1  -2  12       42.42       37.46     14.91 o 
   2  -2  12      119.70      111.71     20.92 o 
   3  -2  12       13.70        6.60     18.29 o 
   4  -2  12        0.91       -0.48     22.52 o 
   5  -2  12       12.63       11.58     23.93 o 
   6  -2  12        2.23        2.35      8.36 o 
   7  -2  12        0.51       -3.08      8.70 o 
  -9  -1  12        0.34       23.52     39.54 o 
  -8  -1  12       11.02       -9.38     40.12 o 
  -7  -1  12        0.32        8.37     36.65 o 
  -6  -1  12      313.83      311.83     39.97 o 
  -5  -1  12       61.41       77.63     34.34 o 
  -4  -1  12        1.14       22.80     31.02 o 
  -3  -1  12      154.44      141.56     32.90 o 
  -2  -1  12      928.17      880.80     43.00 o 
  -1  -1  12      305.47      288.74     33.19 o 
   0  -1  12       12.88        5.34     35.50 o 
   1  -1  12      503.03      464.93     37.66 o 
   2  -1  12        3.21      -11.64     21.57 o 
   3  -1  12       92.49      120.92     37.23 o 
   4  -1  12      446.35      306.83     53.17 o 
   5  -1  12       91.38       64.16     16.11 o 
   6  -1  12        4.32       -0.85      9.54 o 
  -8   0  12       19.81       13.28     37.37 o 
  -7   0  12        8.80       31.02     36.80 o 
  -6   0  12       96.85      119.19     34.20 o 
  -5   0  12      258.96      266.52     37.81 o 
  -4   0  12       45.13       40.12     33.77 o 
  -3   0  12       33.68       14.14     32.90 o 
  -2   0  12       66.85       72.44     29.87 o 
  -1   0  12        0.30      -33.04     28.72 o 
   0   0  12      292.63      294.80     35.21 o 
   1   0  12       43.21       51.66     34.34 o 
   2   0  12        2.48       13.28     36.51 o 
   3   0  12       33.71       16.20     11.78 o 
   4   0  12        7.74       -7.58     11.05 o 
   5   0  12       13.58        1.34     12.55 o 
  -8   1  12       10.76       23.95     37.37 o 
  -7   1  12       30.68       59.60     35.64 o 
  -6   1  12       94.82       91.92     35.93 o 
  -5   1  12       10.51        6.06     33.33 o 
  -4   1  12      214.48      258.87     34.92 o 
  -3   1  12      177.88      164.36     32.47 o 
  -2   1  12       77.46       69.55     33.19 o 
  -1   1  12      124.39      166.38     32.61 o 
   0   1  12      302.98      331.74     36.36 o 
   1   1  12       94.63       91.05     34.49 o 
   2   1  12       40.34       51.08     37.81 o 
   3   1  12      203.61      165.45     18.17 o 
   4   1  12       54.59       37.95     19.42 o 
   5   1  12        4.08       -7.07     19.23 o 
  -8   2  12        0.04        1.88     35.64 o 
  -7   2  12       11.04       34.92     35.35 o 
  -6   2  12        9.78       35.93     33.33 o 
  -5   2  12        1.70       28.43     31.46 o 
  -4   2  12        3.23       13.50     19.49 o 
  -3   2  12       10.98       11.54     31.46 o 
  -2   2  12       19.04      -16.74     30.59 o 
  -1   2  12       48.82       25.11     31.17 o 
   0   2  12      151.03      174.60     34.63 o 
   1   2  12       29.47       78.93     34.49 o 
   2   2  12       64.59       71.14     37.95 o 
   3   2  12        8.74        5.48     35.93 o 
   4   2  12       22.58       17.29     18.87 o 
  -7   3  12       27.15       30.01     34.20 o 
  -6   3  12       14.30       11.97     18.90 o 
  -5   3  12      110.87      110.37     21.36 o 
  -4   3  12      229.89      184.49     22.56 o 
  -3   3  12       60.90       26.55     31.89 o 
  -2   3  12       21.77       13.13     31.89 o 
  -1   3  12       28.28       43.29     33.62 o 
   0   3  12       30.00       44.44     34.34 o 
   1   3  12       71.62       36.36     35.35 o 
   2   3  12       23.59       40.26     37.08 o 
   3   3  12       94.38      112.26     39.97 o 
  -7   4  12        0.09        6.64     20.98 o 
  -6   4  12        9.86        7.04     21.61 o 
  -5   4  12       47.21       36.27     24.53 o 
  -4   4  12       42.57       43.00     32.76 o 
  -3   4  12        3.31        2.45     31.89 o 
  -2   4  12        1.10        7.94     32.32 o 
  -1   4  12        0.53       11.98     33.62 o 
   0   4  12       21.14       11.69     34.78 o 
   1   4  12        4.47        1.73     38.38 o 
   2   4  12       34.60       23.09     38.96 o 
  -5   5  12       42.19       44.63     23.25 o 
  -4   5  12        0.26       15.30     33.62 o 
  -3   5  12        4.73        6.78     33.04 o 
  -2   5  12       52.73       61.33     35.50 o 
  -1   5  12       11.75       32.18     34.63 o 
   0   5  12        3.63       47.76     38.38 o 
   1 -13  13        9.62       28.86     51.23 o 
   2 -13  13        1.57      -50.50     44.44 o 
   3 -13  13        3.25      -15.58     40.69 o 
  -2 -12  13       87.97       81.82     42.71 o 
  -1 -12  13      148.72      115.58     46.75 o 
   0 -12  13        0.14       -2.02     45.89 o 
   1 -12  13      192.49      209.95     51.51 o 
   2 -12  13      318.42      439.53     54.83 o 
   3 -12  13       27.72        3.75     47.76 o 
   4 -12  13       34.33       25.83     44.73 o 
   5 -12  13      223.86      334.77     48.34 o 
  -3 -11  13        3.24       24.96     44.59 o 
  -2 -11  13        6.53       -7.21     41.56 o 
  -1 -11  13        0.80        7.65     52.24 o 
   0 -11  13        1.81      -15.58     37.08 o 
   1 -11  13       27.08       39.25     40.26 o 
   2 -11  13       26.28       38.38     46.32 o 
   3 -11  13       57.86       27.56     46.32 o 
   4 -11  13       11.20       12.27     36.94 o 
   5 -11  13       32.48       42.14     37.37 o 
   6 -11  13       35.96       25.25     40.12 o 
  -2 -10  13       88.60       98.70     36.36 o 
  -1 -10  13       30.38      -41.13     40.40 o 
   0 -10  13      190.30      165.37     38.24 o 
   1 -10  13      320.88      405.19     48.34 o 
   2 -10  13        2.80       -4.62     36.80 o 
   3 -10  13       80.21      102.45     37.52 o 
   4 -10  13      307.34      446.17     49.21 o 
   5 -10  13      171.29      228.57     39.97 o 
   6 -10  13        0.54       27.85     35.06 o 
  -5  -9  13        4.48        0.58     39.68 o 
  -4  -9  13        7.03        5.92     36.51 o 
  -3  -9  13        4.82       29.58     34.63 o 
  -2  -9  13       15.13      -12.61     25.48 o 
  -1  -9  13      135.67      132.03     43.00 o 
   0  -9  13        0.52       -8.08     33.48 o 
   1  -9  13        9.41       24.53     39.10 o 
   2  -9  13       52.94       74.75     31.60 o 
   3  -9  13       41.00       72.01     39.97 o 
   4  -9  13       33.40       27.85     32.90 o 
   5  -9  13      207.52      211.83     35.21 o 
   6  -9  13      124.78      166.38     34.20 o 
   7  -9  13        0.00       -0.58     32.90 o 
  -6  -8  13       64.07       78.79     42.42 o 
  -5  -8  13       37.45       -0.87     37.66 o 
  -4  -8  13      363.49      363.78     45.89 o 
  -3  -8  13      240.94      237.08     41.56 o 
  -2  -8  13       29.56       -0.58     36.07 o 
  -1  -8  13      265.78      288.81     26.72 o 
   0  -8  13      567.45      699.77     70.63 o 
   1  -8  13      133.00      154.53     26.50 o 
   2  -8  13       60.31       54.83     28.14 o 
   3  -8  13      393.47      438.52     40.26 o 
   4  -8  13      163.46      244.59     37.66 o 
   5  -8  13        0.49      -30.01     30.30 o 
   6  -8  13       67.98       91.20     34.63 o 
   7  -8  13       21.26       -8.37     37.08 o 
  -6  -7  13       53.28       69.41     44.44 o 
  -5  -7  13       30.21       39.25     37.08 o 
  -4  -7  13       23.46       17.46     39.10 o 
  -3  -7  13       21.28        0.43     37.52 o 
  -2  -7  13        4.13      -10.39     30.59 o 
  -1  -7  13       89.17       81.76     23.95 o 
   0  -7  13      129.75      145.64     25.04 o 
   1  -7  13      301.77      313.52     24.88 o 
   2  -7  13      103.18       96.91     23.52 o 
   3  -7  13      199.47      148.93     22.28 o 
   4  -7  13      367.85      367.49     26.28 o 
   5  -7  13      303.16      382.97     33.19 o 
   6  -7  13        0.04        0.58     32.90 o 
   7  -7  13       70.25      111.40     33.77 o 
  -7  -6  13       41.01       -3.61     45.02 o 
  -6  -6  13       33.76        5.48     41.27 o 
  -5  -6  13      147.60      175.32     40.98 o 
  -4  -6  13      276.00      307.36     42.42 o 
  -3  -6  13      152.48      149.06     35.79 o 
  -2  -6  13        4.12       -5.19     37.08 o 
  -1  -6  13      716.59      852.08     47.47 o 
   0  -6  13        8.50       -9.08     21.76 o 
   1  -6  13       32.02       42.66     18.26 o 
   2  -6  13      228.60      245.69     23.61 o 
   3  -6  13        5.94       -1.79     22.71 o 
   4  -6  13        0.27       -9.53     19.79 o 
   5  -6  13       60.21       66.78     24.00 o 
   6  -6  13       14.30        5.76     22.81 o 
   7  -6  13        0.08        1.01     31.02 o 
  -7  -5  13        2.19      -43.43     40.69 o 
  -6  -5  13       33.66        2.31     39.83 o 
  -5  -5  13       54.77       63.49     39.25 o 
  -4  -5  13       59.09       77.20     39.39 o 
  -3  -5  13      295.98      280.37     36.80 o 
  -2  -5  13      380.60      356.27     40.84 o 
  -1  -5  13      721.06      771.71     46.61 o 
   0  -5  13       84.42       90.04     33.91 o 
   1  -5  13      287.69      295.80     24.10 o 
   2  -5  13      182.03      191.57     22.20 o 
   3  -5  13      131.51      127.19     26.26 o 
   4  -5  13      697.50      639.13     28.14 o 
   5  -5  13        2.01       41.17     24.54 o 
   6  -5  13       85.38       86.45     24.82 o 
   7  -5  13       97.36       87.24     26.54 o 
  -8  -4  13        0.43       25.69     42.28 o 
  -7  -4  13        3.46       14.00     38.96 o 
  -6  -4  13       80.27       97.40     42.42 o 
  -5  -4  13       95.22       77.92     40.40 o 
  -4  -4  13        5.31       -4.91     37.08 o 
  -3  -4  13      322.79      352.23     39.25 o 
  -2  -4  13      206.30      195.52     38.67 o 
  -1  -4  13       28.62       50.22     37.08 o 
   0  -4  13       83.99      107.94     31.75 o 
   1  -4  13      183.31      177.88     18.72 o 
   2  -4  13       95.06      119.60     19.94 o 
   3  -4  13        0.55       27.27     21.26 o 
   4  -4  13       14.38        7.73     21.10 o 
   5  -4  13        7.81       12.20     36.80 o 
   6  -4  13        4.17        2.40     24.73 o 
  -8  -3  13       21.58       14.57     40.98 o 
  -7  -3  13       80.84      115.44     42.42 o 
  -6  -3  13       12.81        4.33     38.38 o 
  -5  -3  13       70.56       67.68     38.67 o 
  -4  -3  13      251.04      244.30     38.96 o 
  -3  -3  13       92.77      117.46     38.24 o 
  -2  -3  13      118.25       95.81     34.34 o 
  -1  -3  13      181.43      224.67     36.94 o 
   0  -3  13      155.59      131.17     32.90 o 
   1  -3  13      198.66      203.03     40.55 o 
   2  -3  13      768.89      763.76     78.72 o 
   3  -3  13      547.77      537.59     43.29 o 
   4  -3  13       26.33       20.14     34.34 o 
   5  -3  13       88.67      104.21     22.27 o 
   6  -3  13      121.28      137.68     26.13 o 
  -8  -2  13       32.24       52.38     41.27 o 
  -7  -2  13      138.80      148.34     39.83 o 
  -6  -2  13       49.30       62.48     38.67 o 
  -5  -2  13       13.32       24.68     35.06 o 
  -4  -2  13      187.01      209.95     38.24 o 
  -3  -2  13      266.87      284.12     37.23 o 
  -2  -2  13      132.85      162.77     38.38 o 
  -1  -2  13      297.29      275.32     35.06 o 
   0  -2  13       40.01       36.36     33.91 o 
   1  -2  13       61.10       54.54     37.23 o 
   2  -2  13        1.24      -21.79     34.49 o 
   3  -2  13        7.94        3.95     19.62 o 
   4  -2  13       12.28        3.01     21.26 o 
   5  -2  13        1.01      -52.24     42.42 o 
   6  -2  13        0.12       -3.68     10.59 o 
  -8  -1  13       20.45       24.24     39.25 o 
  -7  -1  13        5.84        1.30     37.95 o 
  -6  -1  13        1.31       22.65     36.80 o 
  -5  -1  13      190.80      178.79     39.10 o 
  -4  -1  13       24.53       18.33     33.04 o 
  -3  -1  13       58.34       77.63     33.77 o 
  -2  -1  13      992.71      974.02     46.18 o 
  -1  -1  13       52.20       36.51     33.19 o 
   0  -1  13       16.14      -22.37     35.50 o 
   1  -1  13      154.78      178.35     39.39 o 
   2  -1  13      222.90      253.39     42.71 o 
   3  -1  13        6.37       -0.39     10.48 o 
   4  -1  13       43.60       38.17     15.29 o 
   5  -1  13      153.94       88.41     13.78 o 
  -8   0  13        9.66       33.48     42.57 o 
  -7   0  13        1.15       20.78     37.08 o 
  -6   0  13        3.00       16.59     37.08 o 
  -5   0  13       19.55       31.02     35.50 o 
  -4   0  13        1.16       27.56     32.76 o 
  -3   0  13        1.73      -15.44     32.03 o 
  -2   0  13      138.85      137.52     33.91 o 
  -1   0  13       20.78       16.88     35.93 o 
   0   0  13      102.72      134.92     34.20 o 
   1   0  13       25.79        7.36     34.63 o 
   2   0  13       20.71       20.92     35.64 o 
   3   0  13       67.01      119.77     39.68 o 
   4   0  13        0.42        4.11     11.16 o 
  -7   1  13       73.55       88.46     38.38 o 
  -6   1  13      128.41       79.22     36.80 o 
  -5   1  13       17.81       -1.01     32.61 o 
  -4   1  13        5.67        8.51     34.63 o 
  -3   1  13      186.60      182.54     35.50 o 
  -2   1  13        5.90       14.72     33.04 o 
  -1   1  13       19.17       18.90     33.04 o 
   0   1  13      447.57      476.76     42.71 o 
   1   1  13       63.59       87.16     36.51 o 
   2   1  13       25.53       20.35     36.80 o 
   3   1  13       48.87       20.78     41.27 o 
   4   1  13       25.60      -17.32     40.40 o 
  -7   2  13       10.74       23.95     36.65 o 
  -6   2  13      140.54      164.50     38.53 o 
  -5   2  13       15.21       37.92     20.49 o 
  -4   2  13        5.13       24.96     33.91 o 
  -3   2  13        2.16       26.12     32.76 o 
  -2   2  13       48.91       67.39     33.48 o 
  -1   2  13        0.50       -0.43     33.48 o 
   0   2  13       18.52        9.96     34.63 o 
   1   2  13       35.38       39.54     37.23 o 
   2   2  13       13.47       50.50     41.27 o 
   3   2  13        0.64      -14.43     37.23 o 
  -6   3  13        8.74       18.47     21.84 o 
  -5   3  13       12.88        9.46     18.11 o 
  -4   3  13       53.35       95.09     34.49 o 
  -3   3  13       56.46       55.70     34.78 o 
  -2   3  13        1.80        8.66     33.77 o 
  -1   3  13       87.23       71.00     34.49 o 
   0   3  13       47.36       97.83     37.66 o 
   1   3  13        3.04      -17.46     37.23 o 
  -4   4  13        1.25       45.74     34.63 o 
  -3   4  13        6.89       12.70     34.63 o 
  -2   4  13       10.74       29.00     35.06 o 
  -1   4  13       68.34       65.37     37.66 o 
   0 -12  14       30.58       31.75     42.86 o 
   1 -12  14       49.14       28.57     49.93 o 
   2 -12  14      227.93      265.22     53.25 o 
   3 -12  14      132.49      212.99     47.19 o 
  -2 -11  14        1.14      -22.22     55.84 o 
  -1 -11  14        0.45      -11.69     41.99 o 
   0 -11  14        1.33       -3.90     48.05 o 
   1 -11  14        9.71       12.84     47.91 o 
   2 -11  14       11.65       29.58     47.33 o 
   3 -11  14       85.01      109.67     47.19 o 
   4 -11  14       59.71       81.24     48.20 o 
  -1 -10  14      114.68      178.64     40.55 o 
   0 -10  14       56.87       48.63     38.24 o 
   1 -10  14      325.04      404.61     41.85 o 
   2 -10  14      143.81      238.24     38.53 o 
   3 -10  14        0.81       32.61     35.06 o 
   4 -10  14      146.22      176.33     37.23 o 
   5 -10  14      122.09      133.19     36.94 o 
  -4  -9  14        0.22       -2.16     41.99 o 
  -3  -9  14        0.14      -32.90     41.56 o 
  -2  -9  14       26.92       25.83     40.26 o 
  -1  -9  14       29.22       -9.67     37.81 o 
   0  -9  14       13.15        2.16     33.48 o 
   1  -9  14       65.65       84.56     35.93 o 
   2  -9  14      184.06      183.84     42.28 o 
   3  -9  14      201.74      207.36     42.28 o 
   4  -9  14        0.19        6.64     40.55 o 
   5  -9  14       96.93      106.78     41.85 o 
   6  -9  14       82.00      103.32     34.78 o 
  -5  -8  14       36.35       45.17     41.85 o 
  -4  -8  14       31.86       26.98     37.66 o 
  -3  -8  14      106.55      160.89     38.82 o 
  -2  -8  14      171.37      191.20     39.97 o 
  -1  -8  14       47.52       44.73     35.50 o 
   0  -8  14      144.43      172.59     26.10 o 
   1  -8  14       41.05       33.65     24.79 o 
   2  -8  14       10.27      -19.48     35.21 o 
   3  -8  14      142.09      194.08     39.54 o 
   4  -8  14      155.81      164.50     38.96 o 
   5  -8  14        8.98       10.97     29.73 o 
   6  -8  14       10.99        0.29     36.65 o 
  -6  -7  14       19.02       45.31     41.70 o 
  -5  -7  14       11.99        1.15     43.58 o 
  -4  -7  14        8.08       10.10     36.94 o 
  -3  -7  14        0.41      -51.73     34.49 o 
  -2  -7  14      418.70      407.36     43.15 o 
  -1  -7  14       50.33       68.11     33.77 o 
   0  -7  14        3.86      -10.39     39.54 o 
   1  -7  14      172.38      178.19     25.58 o 
   2  -7  14      210.44      258.18     26.04 o 
   3  -7  14       22.66       28.80     23.23 o 
   4  -7  14      230.01      222.93     25.90 o 
   5  -7  14      237.61      249.35     33.19 o 
   6  -7  14       38.00       74.89     37.23 o 
  -6  -6  14        2.35       11.11     40.55 o 
  -5  -6  14      153.41      149.64     41.99 o 
  -4  -6  14      248.39      201.44     41.56 o 
  -3  -6  14        0.92        6.64     39.68 o 
  -2  -6  14       13.57        4.04     39.25 o 
  -1  -6  14      260.48      321.06     42.42 o 
   0  -6  14       92.64       71.72     39.83 o 
   1  -6  14        9.57       14.58     20.49 o 
   2  -6  14      191.11      190.71     24.19 o 
   3  -6  14       77.26      102.60     25.41 o 
   4  -6  14        1.29      -19.23     24.45 o 
   5  -6  14        7.50        0.46     23.23 o 
   6  -6  14        3.96       -8.28     24.17 o 
  -7  -5  14       46.74      131.46     45.60 o 
  -6  -5  14       41.16       53.97     42.42 o 
  -5  -5  14       60.46       26.84     39.10 o 
  -4  -5  14        0.21        7.36     37.66 o 
  -3  -5  14        5.13        9.96     34.78 o 
  -2  -5  14       63.53       90.19     36.65 o 
  -1  -5  14       31.97       50.94     36.51 o 
   0  -5  14      446.79      468.68     40.69 o 
   1  -5  14      564.66      613.13     50.07 o 
   2  -5  14        0.92      -14.81     21.00 o 
   3  -5  14      316.68      268.86     42.21 o 
   4  -5  14      240.03      322.74     42.14 o 
   5  -5  14       76.99       66.71     44.37 o 
   6  -5  14       17.76       11.15     24.75 o 
  -7  -4  14        0.98       11.26     42.57 o 
  -6  -4  14      124.26      136.07     43.58 o 
  -5  -4  14      187.77      191.92     41.41 o 
  -4  -4  14      354.79      328.86     43.29 o 
  -3  -4  14       99.14      139.68     37.66 o 
  -2  -4  14       10.31        3.90     33.48 o 
  -1  -4  14       15.27      -20.06     37.52 o 
   0  -4  14       41.12       48.05     38.82 o 
   1  -4  14       75.93       24.68     33.77 o 
   2  -4  14        4.49        6.35     37.66 o 
   3  -4  14        2.24       -2.86     19.27 o 
   4  -4  14        2.38      -12.92     35.57 o 
   5  -4  14        0.09      -17.76     23.26 o 
  -7  -3  14        0.71       -5.34     39.68 o 
  -6  -3  14       46.24       41.70     40.84 o 
  -5  -3  14       21.06       32.32     37.66 o 
  -4  -3  14      350.47      384.99     43.58 o 
  -3  -3  14      540.33      476.19     43.29 o 
  -2  -3  14      113.53      109.52     37.08 o 
  -1  -3  14       38.00       57.86     38.38 o 
   0  -3  14      191.75      194.23     41.70 o 
   1  -3  14        2.23       21.50     39.54 o 
   2  -3  14       63.72       81.24     42.14 o 
   3  -3  14      498.59      619.33     52.38 o 
   4  -3  14       50.30       45.53     21.89 o 
   5  -3  14       22.37       28.02     21.91 o 
  -7  -2  14        6.95       -9.24     39.97 o 
  -6  -2  14       21.41        9.67     37.52 o 
  -5  -2  14        4.62       14.57     38.53 o 
  -4  -2  14       33.56       76.19     37.52 o 
  -3  -2  14        8.54       12.84     37.37 o 
  -2  -2  14        5.46       15.15     37.23 o 
  -1  -2  14      133.74      151.37     36.07 o 
   0  -2  14       17.78        3.46     38.82 o 
   1  -2  14        0.79       35.79     36.94 o 
   2  -2  14       21.91      -16.74     36.65 o 
   3  -2  14        3.04       50.22     41.56 o 
   4  -2  14        9.45      -23.52     40.69 o 
  -7  -1  14       14.63       -1.30     40.84 o 
  -6  -1  14       11.00       30.59     38.53 o 
  -5  -1  14       14.24       26.12     38.24 o 
  -4  -1  14       80.17      108.51     37.81 o 
  -3  -1  14        1.93       25.25     35.50 o 
  -2  -1  14       35.92       64.50     34.63 o 
  -1  -1  14      397.83      392.35     41.85 o 
   0  -1  14        1.39      -47.76     36.36 o 
   1  -1  14      117.55      118.61     36.65 o 
   2  -1  14      264.96      288.89     45.60 o 
   3  -1  14        1.89       50.07     40.40 o 
   4  -1  14       31.28       26.84     41.70 o 
  -7   0  14       88.82       44.88     39.54 o 
  -6   0  14        0.77       -1.01     37.23 o 
  -5   0  14        8.87       -6.20     36.07 o 
  -4   0  14        2.06       22.65     36.22 o 
  -3   0  14       18.67        8.08     35.06 o 
  -2   0  14       18.07       24.10     34.92 o 
  -1   0  14        6.66       53.68     36.65 o 
   0   0  14        2.33       -7.21     35.06 o 
   1   0  14        0.77       17.75     35.79 o 
   2   0  14        0.31      -14.57     38.82 o 
   3   0  14       15.54       13.56     44.88 o 
  -6   1  14       48.43       36.22     37.95 o 
  -5   1  14       61.28       63.92     37.37 o 
  -4   1  14        1.76        1.15     35.50 o 
  -3   1  14       73.78      137.81     36.94 o 
  -2   1  14      138.24      121.64     38.53 o 
  -1   1  14       31.21       34.34     36.36 o 
   0   1  14       15.38       23.95     35.21 o 
   1   1  14      138.25      139.54     39.10 o 
   2   1  14        4.74      -10.82     38.53 o 
  -5   2  14        0.02        2.02     36.07 o 
  -4   2  14       11.56        1.30     35.79 o 
  -3   2  14       40.95       57.58     37.08 o 
  -2   2  14       51.10       32.03     36.07 o 
  -1   2  14       93.10       98.84     37.08 o 
   0   2  14       55.88       49.78     38.96 o 
   1   2  14       15.36        3.03     39.39 o 
  -3   3  14        3.48       37.37     37.52 o 
  -2   3  14        0.90       15.01     36.07 o 
   0 -11  15       21.22       17.46     44.30 o 
   1 -11  15       50.86       70.27     44.59 o 
   2 -11  15        0.30      -23.23     47.91 o 
   3 -11  15       63.92       64.65     42.57 o 
   0 -10  15       16.92        2.74     43.58 o 
   1 -10  15      126.89      171.72     47.62 o 
   2 -10  15      249.87      326.69     48.20 o 
   3 -10  15       31.95       25.54     35.06 o 
   4 -10  15       14.07        4.18     43.58 o 
  -3  -9  15       46.79       24.10     39.83 o 
  -2  -9  15        8.49       -3.90     41.41 o 
   1  -9  15        2.28        5.77     33.77 o 
   2  -9  15      116.85      163.63     41.85 o 
   3  -9  15      237.71      264.07     45.45 o 
   4  -9  15       56.91       40.12     35.06 o 
  -4  -8  15        3.79        0.58     45.02 o 
  -3  -8  15      105.45      100.72     44.30 o 
  -2  -8  15      114.54      136.51     41.27 o 
  -1  -8  15        1.90      -32.32     41.99 o 
   0  -8  15      180.62      175.90     44.59 o 
   1  -8  15      203.90      251.72     27.51 o 
   2  -8  15       19.59       37.66     31.89 o 
   3  -8  15       26.97       50.94     37.95 o 
   4  -8  15       60.50       67.82     30.74 o 
   5  -8  15       12.48       10.97     38.24 o 
  -5  -7  15        1.25      -30.59     39.97 o 
  -4  -7  15        2.16       23.95     43.00 o 
  -3  -7  15       51.62       67.82     43.87 o 
  -2  -7  15       50.91       53.68     36.94 o 
  -1  -7  15      200.52      221.93     46.03 o 
   0  -7  15        1.23       20.49     42.57 o 
   1  -7  15      150.31      148.34     41.70 o 
   2  -7  15      351.91      380.29     29.49 o 
   3  -7  15       87.17      130.30     25.61 o 
   4  -7  15       32.40       34.20     33.77 o 
   5  -7  15      101.04      122.22     37.23 o 
  -5  -6  15       61.29       51.66     40.26 o 
  -4  -6  15        3.98       -2.45     42.86 o 
  -3  -6  15        6.56      -15.30     42.71 o 
  -2  -6  15       91.11       81.53     39.39 o 
  -1  -6  15       66.22       85.71     43.87 o 
   0  -6  15       89.94      135.06     44.01 o 
   1  -6  15        1.07        7.65     44.30 o 
   2  -6  15        4.52        1.88     36.51 o 
   3  -6  15       36.36       11.15     24.06 o 
   4  -6  15        2.18        4.51     23.28 o 
   5  -6  15        0.12      -12.32     22.00 o 
  -6  -5  15       36.73       30.74     45.45 o 
  -5  -5  15       86.08       85.57     44.01 o 
  -4  -5  15       64.18       54.54     40.98 o 
  -3  -5  15      192.99      244.88     41.70 o 
  -2  -5  15       30.62       50.79     39.39 o 
  -1  -5  15        5.67      -15.87     35.79 o 
   0  -5  15      173.69      161.47     43.58 o 
   1  -5  15      327.33      418.90     49.64 o 
   2  -5  15      207.20      238.09     44.73 o 
   3  -5  15       64.06       83.98     39.97 o 
   4  -5  15      142.81      166.88     25.38 o 
  -6  -4  15        5.01        5.19     40.69 o 
  -5  -4  15       45.36       44.30     39.10 o 
  -4  -4  15       59.75       71.57     42.14 o 
  -3  -4  15        0.13       -0.29     38.82 o 
  -2  -4  15      196.90      186.58     43.72 o 
  -1  -4  15       27.27       52.38     41.27 o 
   0  -4  15       15.79       39.25     38.82 o 
   1  -4  15       34.82       40.84     37.08 o 
   2  -4  15        8.39       30.16     40.69 o 
   3  -4  15        0.19        7.94     45.89 o 
   4  -4  15        4.30      -22.34     23.14 o 
  -6  -3  15       15.60       17.89     41.41 o 
  -5  -3  15        2.04       46.46     40.69 o 
  -4  -3  15        6.19       17.32     39.97 o 
  -3  -3  15       52.32       52.09     39.39 o 
  -2  -3  15       14.17       17.89     39.97 o 
  -1  -3  15      143.85      134.20     42.14 o 
   0  -3  15      481.31      544.87     46.18 o 
   1  -3  15       85.79      135.79     44.01 o 
   2  -3  15       70.68       56.42     39.83 o 
   3  -3  15      112.50      135.06     49.35 o 
   4  -3  15      119.66      103.75     44.30 o 
  -6  -2  15        6.41       14.29     40.40 o 
  -5  -2  15       21.88       29.73     38.82 o 
  -4  -2  15        0.23      -19.34     37.95 o 
  -3  -2  15        8.45      -19.77     37.37 o 
  -2  -2  15        0.07        1.30     38.67 o 
  -1  -2  15        1.16       -0.14     39.54 o 
   0  -2  15        2.03      -27.85     37.81 o 
   1  -2  15       15.93       29.87     38.53 o 
   2  -2  15        1.22      -23.09     42.42 o 
   3  -2  15        2.65       -0.14     47.91 o 
  -5  -1  15       92.55       72.15     39.68 o 
  -4  -1  15      142.38      131.46     38.67 o 
  -3  -1  15        0.30       -4.47     36.36 o 
  -2  -1  15       64.42       79.22     38.24 o 
  -1  -1  15       82.01      146.32     41.27 o 
   0  -1  15       50.11       69.84     39.25 o 
   1  -1  15        0.64        3.75     39.25 o 
   2  -1  15       95.60      121.07     42.14 o 
  -5   0  15       23.33       58.87     39.25 o 
  -4   0  15        9.49       15.01     38.67 o 
  -3   0  15        2.51       25.97     37.66 o 
  -2   0  15       77.41       94.95     39.39 o 
  -1   0  15        3.80       16.31     37.37 o 
   0   0  15       21.98       22.37     39.10 o 
   1   0  15       37.60       23.95     40.84 o 
  -4   1  15        3.95       28.28     38.09 o 
  -3   1  15       15.10       34.78     37.95 o 
  -2   1  15      185.90      231.31     42.86 o 
  -1   1  15       63.21       72.15     38.24 o 
   2  -9  16       34.65       63.92     36.22 o 
  -3  -8  16       62.97       36.80     47.33 o 
  -2  -8  16       19.79       31.89     41.56 o 
  -1  -8  16       12.37      -19.34     38.67 o 
   0  -8  16       26.09        4.47     45.89 o 
   3  -8  16        0.82        7.65     36.80 o 
  -3  -7  16       21.98       23.09     42.86 o 
  -2  -7  16       50.03       30.45     44.59 o 
  -1  -7  16      134.17      177.20     47.76 o 
   0  -7  16      119.74      178.93     46.75 o 
   1  -7  16       36.01       36.80     43.58 o 
   2  -7  16      186.88      267.82     52.09 o 
   3  -7  16      211.01      314.86     55.99 o 
  -4  -6  16       22.81       48.20     47.76 o 
  -3  -6  16       70.66       61.47     45.31 o 
  -2  -6  16       11.86       22.94     42.42 o 
  -1  -6  16       42.79       39.97     42.28 o 
   0  -6  16       93.45      115.44     43.00 o 
   1  -6  16        4.30        8.08     42.14 o 
   2  -6  16        1.53      -15.73     47.04 o 
   3  -6  16       10.28      -14.57     49.35 o 
  -4  -5  16        2.22       -1.59     42.57 o 
  -3  -5  16       28.09       76.91     42.86 o 
  -2  -5  16      201.66      206.78     44.59 o 
  -1  -5  16      136.41       99.57     40.40 o 
   0  -5  16       21.76       45.89     42.71 o 
   1  -5  16      188.94      211.98     46.03 o 
   2  -5  16      144.41      193.79     50.50 o 
   3  -5  16        5.91      -18.47     43.15 o 
  -4  -4  16       11.62        9.24     42.14 o 
  -3  -4  16       73.94       55.70     42.86 o 
  -2  -4  16        4.55       46.32     41.99 o 
  -1  -4  16       14.46        0.72     42.71 o 
   0  -4  16        6.86       15.15     45.31 o 
   1  -4  16        7.94        1.44     39.68 o 
   2  -4  16        8.91       56.57     48.48 o 
  -4  -3  16       35.64       50.94     39.25 o 
  -3  -3  16       23.53       15.30     40.40 o 
  -2  -3  16       46.73       68.11     43.29 o 
  -1  -3  16       19.73       34.63     41.13 o 
   0  -3  16       88.86      133.04     43.00 o 
   1  -3  16      188.03      266.81     46.46 o 
   2  -3  16        2.50      -11.69     46.90 o 
  -4  -2  16        0.12       11.11     39.83 o 
  -3  -2  16       66.13       30.01     38.38 o 
  -2  -2  16        2.43       10.10     40.26 o 
  -1  -2  16        1.28       43.58     40.26 o 
   0  -2  16       28.44       41.70     40.69 o 
   1  -2  16        1.09       18.04     43.15 o 
  -3  -1  16       74.80       84.56     39.39 o 
  -2  -1  16        2.01       -7.50     39.83 o 
  -1  -1  16       54.21       38.24     39.54 o 
  -1  -6  17        0.25       16.02     44.59 o 
   0  -6  17       14.20       36.07     46.46 o 
  -1  -5  17      116.01      153.25     44.30 o 
   0  -5  17        2.91       -7.50     45.45 o 
                                                 
